# Supplementary material for: Thermal response test data of five quadratic cross section precast pile heat exchangers
Source: Data Brief. 2018 Mar 8;18:13–5. doi: 10.1016/j.dib.2018.02.080 (PMC5996141; doi:10.1016/j.dib.2018.02.080)
Supplement: Supplementary file 2 — Supplementary material. [file mmc2.xls]

## Sheet: LM1
Date	Heat energy #1 ~ E1 [MWh]	V1 [m3]	T1 [C]	T2 [C]	FLOW1 [l/h]	EFFECT1 [kW]
2015-11-22 12:00:00	3.758	1387.68	37.51	35.58	498	1
2015-11-22 11:50:00	3.758	1387.6	37.52	35.58	498	1.1
2015-11-22 11:40:00	3.757	1387.52	37.55	35.59	498	1.1
2015-11-22 11:30:00	3.757	1387.43	37.5	35.59	504	1.1
2015-11-22 11:20:00	3.757	1387.35	37.54	35.59	498	1.1
2015-11-22 11:10:00	3.757	1387.26	37.53	35.59	498	1.1
2015-11-22 11:00:00	3.757	1387.18	37.58	35.67	504	1.1
2015-11-22 10:50:00	3.756	1387.1	37.66	35.73	492	1.1
2015-11-22 10:40:00	3.756	1387.02	37.73	35.75	504	1.1
2015-11-22 10:30:00	3.756	1386.93	37.71	35.76	498	1.1
2015-11-22 10:20:00	3.756	1386.85	37.75	35.79	498	1.1
2015-11-22 10:10:00	3.756	1386.77	37.78	35.79	498	1.1
2015-11-22 10:00:00	3.755	1386.68	37.82	35.86	498	1.1
2015-11-22 09:50:00	3.755	1386.6	37.82	35.87	498	1.1
2015-11-22 09:40:00	3.755	1386.52	37.88	35.89	498	1.1
2015-11-22 09:30:00	3.755	1386.43	37.93	35.99	498	1.1
2015-11-22 09:20:00	3.755	1386.35	37.9	35.95	504	1.1
2015-11-22 09:10:00	3.755	1386.27	37.86	35.89	504	1.1
2015-11-22 09:00:00	3.754	1386.18	37.82	35.84	498	1.1
2015-11-22 08:50:00	3.754	1386.1	37.84	35.85	498	1.1
2015-11-22 08:40:00	3.754	1386.02	37.89	35.86	504	1.1
2015-11-22 08:30:00	3.754	1385.93	37.92	35.96	498	1.1
2015-11-22 08:20:00	3.754	1385.85	37.96	35.98	498	1.1
2015-11-22 08:10:00	3.753	1385.77	37.98	35.99	504	1.1
2015-11-22 08:00:00	3.753	1385.68	37.96	35.98	498	1.1
2015-11-22 07:50:00	3.753	1385.6	37.98	35.99	504	1.1
2015-11-22 07:40:00	3.753	1385.52	38.04	36.03	498	1.1
2015-11-22 07:30:00	3.753	1385.43	37.97	35.98	498	1.1
2015-11-22 07:20:00	3.752	1385.35	37.69	35.8	504	1.1
2015-11-22 07:10:00	3.752	1385.27	37.75	35.82	504	1.1
2015-11-22 07:00:00	3.752	1385.18	37.81	35.91	510	1.1
2015-11-22 06:50:00	3.752	1385.1	37.89	35.97	510	1.1
2015-11-22 06:40:00	3.752	1385.01	38.06	36.13	510	1.1
2015-11-22 06:30:00	3.752	1384.93	38.17	36.2	504	1.1
2015-11-22 06:20:00	3.751	1384.85	38.13	36.15	504	1.1
2015-11-22 06:10:00	3.751	1384.76	38.13	36.13	498	1.1
2015-11-22 06:00:00	3.751	1384.68	38.03	36.04	498	1.1
2015-11-22 05:50:00	3.751	1384.6	37.83	35.91	504	1.1
2015-11-22 05:40:00	3.751	1384.51	37.86	35.98	510	1.1
2015-11-22 05:30:00	3.75	1384.43	37.96	36.04	516	1.1
2015-11-22 05:20:00	3.75	1384.35	38.2	36.19	492	1.1
2015-11-22 05:10:00	3.75	1384.26	37.99	35.98	504	1.1
2015-11-22 05:00:00	3.75	1384.18	37.92	36.03	516	1.1
2015-11-22 04:50:00	3.75	1384.09	37.94	36.03	510	1.1
2015-11-22 04:40:00	3.749	1384.01	37.96	36.01	504	1.1
2015-11-22 04:30:00	3.749	1383.93	38.03	36.04	492	1.1
2015-11-22 04:20:00	3.749	1383.84	37.97	36.02	510	1.1
2015-11-22 04:10:00	3.749	1383.76	37.99	36.06	510	1.1
2015-11-22 04:00:00	3.749	1383.67	38.01	36.09	504	1.1
2015-11-22 03:50:00	3.748	1383.59	38.08	36.11	510	1.1
2015-11-22 03:40:00	3.748	1383.51	38.07	36.1	498	1.1
2015-11-22 03:30:00	3.748	1383.42	38.08	36.11	492	1.1
2015-11-22 03:20:00	3.748	1383.34	38.08	36.11	498	1.1
2015-11-22 03:10:00	3.748	1383.26	38.12	36.13	498	1.1
2015-11-22 03:00:00	3.748	1383.17	38.15	36.16	498	1.1
2015-11-22 02:50:00	3.747	1383.09	38.15	36.15	504	1.1
2015-11-22 02:40:00	3.747	1383.01	38.12	36.15	498	1.1
2015-11-22 02:30:00	3.747	1382.92	38.14	36.15	504	1.1
2015-11-22 02:20:00	3.747	1382.84	38.12	36.14	498	1.1
2015-11-22 02:10:00	3.747	1382.76	38.15	36.15	498	1.1
2015-11-22 02:00:00	3.746	1382.67	38.14	36.15	504	1.1
2015-11-22 01:50:00	3.746	1382.59	38.15	36.16	498	1.1
2015-11-22 01:40:00	3.746	1382.51	38.11	36.13	504	1.1
2015-11-22 01:30:00	3.746	1382.42	38.09	36.11	498	1.1
2015-11-22 01:20:00	3.746	1382.34	38.09	36.1	492	1.1
2015-11-22 01:10:00	3.745	1382.26	38.1	36.08	498	1.1
2015-11-22 01:00:00	3.745	1382.17	38.06	36.08	498	1.1
2015-11-22 00:50:00	3.745	1382.09	38.07	36.07	498	1.1
2015-11-22 00:40:00	3.745	1382.01	38.06	36.06	504	1.1
2015-11-22 00:30:00	3.745	1381.92	38.06	36.07	504	1.1
2015-11-22 00:20:00	3.744	1381.84	38.03	36.08	504	1.1
2015-11-22 00:10:00	3.744	1381.76	38.07	36.07	498	1.1
2015-11-22	3.744	1381.68	38.08	36.07	498	1.1
2015-11-21 23:50:00	3.744	1381.59	38.04	36.07	504	1.1
2015-11-21 23:40:00	3.744	1381.51	38.07	36.07	504	1.1
2015-11-21 23:30:00	3.744	1381.43	38.04	36.04	504	1.1
2015-11-21 23:20:00	3.743	1381.34	38.01	36.03	504	1.1
2015-11-21 23:10:00	3.743	1381.26	37.98	35.99	504	1.1
2015-11-21 23:00:00	3.743	1381.18	37.96	35.98	498	1.1
2015-11-21 22:50:00	3.743	1381.09	37.91	35.95	498	1.1
2015-11-21 22:40:00	3.743	1381.01	37.89	35.91	498	1.1
2015-11-21 22:30:00	3.742	1380.93	37.88	35.91	498	1.1
2015-11-21 22:20:00	3.742	1380.84	37.84	35.88	504	1.1
2015-11-21 22:10:00	3.742	1380.76	37.83	35.88	498	1.1
2015-11-21 22:00:00	3.742	1380.68	37.81	35.85	504	1.1
2015-11-21 21:50:00	3.742	1380.59	37.78	35.82	498	1.1
2015-11-21 21:40:00	3.741	1380.51	37.76	35.8	504	1.1
2015-11-21 21:30:00	3.741	1380.43	37.75	35.8	504	1.1
2015-11-21 21:20:00	3.741	1380.34	37.69	35.81	504	1.1
2015-11-21 21:10:00	3.741	1380.26	37.7	35.77	510	1.1
2015-11-21 21:00:00	3.741	1380.17	37.71	35.77	498	1.1
2015-11-21 20:50:00	3.741	1380.09	37.7	35.76	492	1.1
2015-11-21 20:40:00	3.74	1380.01	37.68	35.78	498	1.1
2015-11-21 20:30:00	3.74	1379.92	37.66	35.75	504	1.1
2015-11-21 20:20:00	3.74	1379.84	37.69	35.76	498	1.1
2015-11-21 20:10:00	3.74	1379.76	37.7	35.74	498	1.1
2015-11-21 20:00:00	3.74	1379.67	37.7	35.79	504	1.1
2015-11-21 19:50:00	3.739	1379.59	37.74	35.8	498	1.1
2015-11-21 19:40:00	3.739	1379.51	37.73	35.78	510	1.1
2015-11-21 19:30:00	3.739	1379.42	37.72	35.77	498	1.1
2015-11-21 19:20:00	3.739	1379.34	37.71	35.78	498	1.1
2015-11-21 19:10:00	3.739	1379.26	37.79	35.83	492	1.1
2015-11-21 19:00:00	3.738	1379.17	38.05	36.09	504	1.1
2015-11-21 18:50:00	3.738	1379.09	38.01	36.04	498	1.1
2015-11-21 18:40:00	3.738	1379	37.98	35.99	504	1.1
2015-11-21 18:30:00	3.738	1378.92	37.95	35.99	504	1.1
2015-11-21 18:20:00	3.738	1378.84	37.91	35.93	510	1.1
2015-11-21 18:10:00	3.738	1378.75	37.86	35.91	504	1.1
2015-11-21 18:00:00	3.737	1378.67	37.85	35.89	504	1.1
2015-11-21 17:50:00	3.737	1378.58	37.83	35.87	504	1.1
2015-11-21 17:40:00	3.737	1378.5	37.8	35.88	510	1.1
2015-11-21 17:30:00	3.737	1378.41	37.81	35.86	510	1.1
2015-11-21 17:20:00	3.737	1378.33	37.83	35.87	510	1.1
2015-11-21 17:10:00	3.736	1378.25	37.82	35.87	504	1.1
2015-11-21 17:00:00	3.736	1378.16	37.79	35.85	498	1.1
2015-11-21 16:50:00	3.736	1378.08	37.81	35.84	504	1.1
2015-11-21 16:40:00	3.736	1377.99	37.8	35.82	504	1.1
2015-11-21 16:30:00	3.736	1377.91	37.71	35.76	504	1.1
2015-11-21 16:20:00	3.735	1377.82	37.54	35.61	504	1.1
2015-11-21 16:10:00	3.735	1377.74	37.55	35.62	498	1.1
2015-11-21 16:00:00	3.735	1377.66	37.5	35.57	492	1
2015-11-21 15:50:00	3.735	1377.57	37.7	35.76	492	1.1
2015-11-21 15:40:00	3.735	1377.49	37.77	35.8	504	1.1
2015-11-21 15:30:00	3.735	1377.41	37.75	35.77	498	1.1
2015-11-21 15:20:00	3.734	1377.33	37.76	35.78	498	1.1
2015-11-21 15:10:00	3.734	1377.24	37.74	35.77	498	1.1
2015-11-21 15:00:00	3.734	1377.16	37.72	35.77	504	1.1
2015-11-21 14:50:00	3.734	1377.08	37.72	35.74	498	1.1
2015-11-21 14:40:00	3.734	1376.99	37.66	35.69	498	1.1
2015-11-21 14:30:00	3.733	1376.91	37.64	35.68	498	1.1
2015-11-21 14:20:00	3.733	1376.83	37.62	35.66	504	1.1
2015-11-21 14:10:00	3.733	1376.74	37.62	35.65	498	1.1
2015-11-21 14:00:00	3.733	1376.66	37.6	35.63	498	1.1
2015-11-21 13:50:00	3.733	1376.58	37.57	35.61	498	1.1
2015-11-21 13:40:00	3.732	1376.5	37.55	35.59	498	1.1
2015-11-21 13:30:00	3.732	1376.41	37.55	35.6	498	1.1
2015-11-21 13:20:00	3.732	1376.33	37.52	35.59	498	1.1
2015-11-21 13:10:00	3.732	1376.25	37.52	35.57	498	1.1
2015-11-21 13:00:00	3.732	1376.16	37.54	35.58	504	1.1
2015-11-21 12:50:00	3.732	1376.08	37.53	35.57	504	1.1
2015-11-21 12:40:00	3.731	1376	37.56	35.6	498	1.1
2015-11-21 12:30:00	3.731	1375.91	37.56	35.6	504	1.1
2015-11-21 12:20:00	3.731	1375.83	37.57	35.62	498	1.1
2015-11-21 12:10:00	3.731	1375.75	37.59	35.63	498	1.1
2015-11-21 12:00:00	3.731	1375.67	37.58	35.62	504	1.1
2015-11-21 11:50:00	3.73	1375.58	37.61	35.66	498	1.1
2015-11-21 11:40:00	3.73	1375.5	37.79	35.85	498	1.1
2015-11-21 11:30:00	3.73	1375.42	37.89	35.91	504	1.1
2015-11-21 11:20:00	3.73	1375.33	37.88	35.87	504	1.1
2015-11-21 11:10:00	3.73	1375.25	37.86	35.88	504	1.1
2015-11-21 11:00:00	3.729	1375.16	37.82	35.86	504	1.1
2015-11-21 10:50:00	3.729	1375.08	37.81	35.85	504	1.1
2015-11-21 10:40:00	3.729	1374.99	37.84	35.87	504	1.1
2015-11-21 10:30:00	3.729	1374.91	37.84	35.86	504	1.1
2015-11-21 10:20:00	3.729	1374.83	37.81	35.83	504	1.1
2015-11-21 10:10:00	3.728	1374.74	37.8	35.82	504	1.1
2015-11-21 10:00:00	3.728	1374.66	37.78	35.81	504	1.1
2015-11-21 09:50:00	3.728	1374.57	37.73	35.76	504	1.1
2015-11-21 09:40:00	3.728	1374.49	37.56	35.58	504	1.1
2015-11-21 09:30:00	3.728	1374.41	37.42	35.47	492	1.1
2015-11-21 09:20:00	3.728	1374.32	37.41	35.47	498	1.1
2015-11-21 09:10:00	3.727	1374.24	37.46	35.5	498	1.1
2015-11-21 09:00:00	3.727	1374.16	37.44	35.5	492	1.1
2015-11-21 08:50:00	3.727	1374.07	37.5	35.55	498	1.1
2015-11-21 08:40:00	3.727	1373.99	37.51	35.52	498	1.1
2015-11-21 08:30:00	3.727	1373.91	37.51	35.52	492	1.1
2015-11-21 08:20:00	3.726	1373.82	37.49	35.57	504	1.1
2015-11-21 08:10:00	3.726	1373.74	37.44	35.47	492	1.1
2015-11-21 08:00:00	3.726	1373.66	37.46	35.5	498	1.1
2015-11-21 07:50:00	3.726	1373.57	37.49	35.55	504	1.1
2015-11-21 07:40:00	3.726	1373.49	37.5	35.56	504	1.1
2015-11-21 07:30:00	3.725	1373.4	37.54	35.61	510	1.1
2015-11-21 07:20:00	3.725	1373.32	37.56	35.61	510	1.1
2015-11-21 07:10:00	3.725	1373.23	37.58	35.61	504	1.1
2015-11-21 07:00:00	3.725	1373.15	37.54	35.58	510	1.1
2015-11-21 06:50:00	3.725	1373.07	37.52	35.58	510	1.1
2015-11-21 06:40:00	3.725	1372.98	37.53	35.58	504	1.1
2015-11-21 06:30:00	3.724	1372.9	37.53	35.59	504	1.1
2015-11-21 06:20:00	3.724	1372.81	37.56	35.62	504	1.1
2015-11-21 06:10:00	3.724	1372.73	37.55	35.61	504	1.1
2015-11-21 06:00:00	3.724	1372.64	37.56	35.62	504	1.1
2015-11-21 05:50:00	3.724	1372.56	37.58	35.62	510	1.1
2015-11-21 05:40:00	3.723	1372.47	37.61	35.66	510	1.1
2015-11-21 05:30:00	3.723	1372.39	37.55	35.61	516	1.1
2015-11-21 05:20:00	3.723	1372.31	37.57	35.6	504	1.1
2015-11-21 05:10:00	3.723	1372.22	37.57	35.62	510	1.1
2015-11-21 05:00:00	3.723	1372.14	37.55	35.6	504	1.1
2015-11-21 04:50:00	3.722	1372.05	37.54	35.58	510	1.1
2015-11-21 04:40:00	3.722	1371.97	37.53	35.59	504	1.1
2015-11-21 04:30:00	3.722	1371.88	37.52	35.56	510	1.1
2015-11-21 04:20:00	3.722	1371.8	37.5	35.56	510	1.1
2015-11-21 04:10:00	3.722	1371.72	37.53	35.54	504	1.1
2015-11-21 04:00:00	3.721	1371.63	37.56	35.58	504	1.1
2015-11-21 03:50:00	3.721	1371.55	37.54	35.59	510	1.1
2015-11-21 03:40:00	3.721	1371.46	37.56	35.61	504	1.1
2015-11-21 03:30:00	3.721	1371.38	37.57	35.6	510	1.1
2015-11-21 03:20:00	3.721	1371.3	37.6	35.65	504	1.1
2015-11-21 03:10:00	3.721	1371.21	37.62	35.65	510	1.1
2015-11-21 03:00:00	3.72	1371.13	37.65	35.68	510	1.1
2015-11-21 02:50:00	3.72	1371.04	37.65	35.67	516	1.1
2015-11-21 02:40:00	3.72	1370.96	37.64	35.68	510	1.1
2015-11-21 02:30:00	3.72	1370.87	37.63	35.66	516	1.1
2015-11-21 02:20:00	3.72	1370.79	37.63	35.65	510	1.1
2015-11-21 02:10:00	3.719	1370.71	37.63	35.66	510	1.1
2015-11-21 02:00:00	3.719	1370.62	37.61	35.63	504	1.1
2015-11-21 01:50:00	3.719	1370.54	37.56	35.6	510	1.1
2015-11-21 01:40:00	3.719	1370.45	37.56	35.6	504	1.1
2015-11-21 01:30:00	3.719	1370.37	37.58	35.61	504	1.1
2015-11-21 01:20:00	3.718	1370.28	37.53	35.55	510	1.1
2015-11-21 01:10:00	3.718	1370.2	37.51	35.53	498	1.1
2015-11-21 01:00:00	3.718	1370.11	37.49	35.53	504	1.1
2015-11-21 00:50:00	3.718	1370.03	37.47	35.51	504	1.1
2015-11-21 00:40:00	3.718	1369.95	37.5	35.54	510	1.1
2015-11-21 00:30:00	3.717	1369.86	37.47	35.49	510	1.1
2015-11-21 00:20:00	3.717	1369.78	37.43	35.49	504	1.1
2015-11-21 00:10:00	3.717	1369.69	37.45	35.48	504	1.1
2015-11-21	3.717	1369.61	37.4	35.46	516	1.1
2015-11-20 23:50:00	3.717	1369.52	37.4	35.45	498	1.1
2015-11-20 23:40:00	3.717	1369.44	37.42	35.41	498	1.1
2015-11-20 23:30:00	3.716	1369.36	37.42	35.45	498	1.1
2015-11-20 23:20:00	3.716	1369.27	37.45	35.47	510	1.1
2015-11-20 23:10:00	3.716	1369.19	37.46	35.49	510	1.1
2015-11-20 23:00:00	3.716	1369.1	37.43	35.46	498	1.1
2015-11-20 22:50:00	3.716	1369.02	37.4	35.44	510	1.1
2015-11-20 22:40:00	3.715	1368.94	37.37	35.39	492	1.1
2015-11-20 22:30:00	3.715	1368.85	37.37	35.38	498	1.1
2015-11-20 22:20:00	3.715	1368.77	37.31	35.32	498	1.1
2015-11-20 22:10:00	3.715	1368.69	37.28	35.3	498	1.1
2015-11-20 22:00:00	3.715	1368.6	37.21	35.3	504	1.1
2015-11-20 21:50:00	3.714	1368.52	37.2	35.25	510	1.1
2015-11-20 21:40:00	3.714	1368.43	37.17	35.25	504	1.1
2015-11-20 21:30:00	3.714	1368.35	37.17	35.21	504	1.1
2015-11-20 21:20:00	3.714	1368.27	37.2	35.23	498	1.1
2015-11-20 21:10:00	3.714	1368.19	37.17	35.2	498	1.1
2015-11-20 21:00:00	3.713	1368.1	37.1	35.14	504	1.1
2015-11-20 20:50:00	3.713	1368.02	37.11	35.13	492	1.1
2015-11-20 20:40:00	3.713	1367.94	37.09	35.14	498	1.1
2015-11-20 20:30:00	3.713	1367.85	37.12	35.17	498	1.1
2015-11-20 20:20:00	3.713	1367.77	37.19	35.25	498	1.1
2015-11-20 20:10:00	3.713	1367.69	37.38	35.39	504	1.1
2015-11-20 20:00:00	3.712	1367.6	37.34	35.37	504	1.1
2015-11-20 19:50:00	3.712	1367.52	37.35	35.36	510	1.1
2015-11-20 19:40:00	3.712	1367.43	37.33	35.35	504	1.1
2015-11-20 19:30:00	3.712	1367.35	37.29	35.33	504	1.1
2015-11-20 19:20:00	3.712	1367.26	37.26	35.3	510	1.1
2015-11-20 19:10:00	3.711	1367.18	37.27	35.32	510	1.1
2015-11-20 19:00:00	3.711	1367.1	37.21	35.27	504	1.1
2015-11-20 18:50:00	3.711	1367.01	37.17	35.21	510	1.1
2015-11-20 18:40:00	3.711	1366.93	37.13	35.19	504	1.1
2015-11-20 18:30:00	3.711	1366.84	37.12	35.19	498	1.1
2015-11-20 18:20:00	3.71	1366.76	37.08	35.15	504	1.1
2015-11-20 18:10:00	3.71	1366.67	37.06	35.11	498	1.1
2015-11-20 18:00:00	3.71	1366.59	37.01	35.06	498	1.1
2015-11-20 17:50:00	3.71	1366.51	37.01	35.04	492	1.1
2015-11-20 17:40:00	3.71	1366.42	36.96	35.03	504	1.1
2015-11-20 17:30:00	3.71	1366.34	36.94	35.01	510	1.1
2015-11-20 17:20:00	3.709	1366.26	36.91	34.97	492	1
2015-11-20 17:10:00	3.709	1366.18	36.87	34.95	504	1.1
2015-11-20 17:00:00	3.709	1366.09	36.87	34.97	504	1.1
2015-11-20 16:50:00	3.709	1366.01	36.88	34.96	504	1.1
2015-11-20 16:40:00	3.709	1365.93	36.92	34.97	504	1.1
2015-11-20 16:30:00	3.708	1365.84	36.87	34.98	504	1
2015-11-20 16:20:00	3.708	1365.76	36.93	35	498	1
2015-11-20 16:10:00	3.708	1365.67	36.94	35.03	504	1.1
2015-11-20 16:00:00	3.708	1365.59	36.98	35.08	498	1
2015-11-20 15:50:00	3.708	1365.51	37.03	35.1	510	1.1
2015-11-20 15:40:00	3.707	1365.42	37	35.07	504	1.1
2015-11-20 15:30:00	3.707	1365.34	36.95	35.06	510	1.1
2015-11-20 15:20:00	3.707	1365.25	36.96	35.05	504	1.1
2015-11-20 15:10:00	3.707	1365.17	36.93	35.05	504	1.1
2015-11-20 15:00:00	3.707	1365.08	36.96	35.05	510	1.1
2015-11-20 14:50:00	3.707	1365	36.96	35.03	510	1.1
2015-11-20 14:40:00	3.706	1364.92	36.91	35.03	504	1.1
2015-11-20 14:30:00	3.706	1364.83	36.87	34.97	510	1.1
2015-11-20 14:20:00	3.706	1364.75	36.87	34.97	498	1
2015-11-20 14:10:00	3.706	1364.66	36.85	34.95	504	1
2015-11-20 14:00:00	3.706	1364.58	36.87	34.94	498	1
2015-11-20 13:50:00	3.705	1364.5	36.9	34.96	498	1.1
2015-11-20 13:40:00	3.705	1364.41	37.08	35.19	510	1.1
2015-11-20 13:30:00	3.705	1364.33	36.95	35.05	498	1.1
2015-11-20 13:20:00	3.705	1364.24	37.17	35.2	510	1.1
2015-11-20 13:10:00	3.705	1364.16	37.14	35.18	510	1.1
2015-11-20 13:00:00	3.704	1364.07	37.09	35.14	498	1.1
2015-11-20 12:50:00	3.704	1363.99	37.09	35.14	504	1.1
2015-11-20 12:40:00	3.704	1363.91	37.11	35.17	510	1.1
2015-11-20 12:30:00	3.704	1363.82	37.14	35.18	504	1.1
2015-11-20 12:20:00	3.704	1363.74	37.13	35.15	504	1.1
2015-11-20 12:10:00	3.704	1363.65	37.08	35.11	510	1.1
2015-11-20 12:00:00	3.703	1363.57	37.11	35.16	510	1.1
2015-11-20 11:50:00	3.703	1363.48	37.05	35.1	516	1.1
2015-11-20 11:40:00	3.703	1363.4	37.05	35.08	510	1.1
2015-11-20 11:30:00	3.703	1363.31	37	35.05	504	1.1
2015-11-20 11:20:00	3.703	1363.23	36.97	35.05	504	1.1
2015-11-20 11:10:00	3.702	1363.15	36.99	35.03	510	1.1
2015-11-20 11:00:00	3.702	1363.06	36.89	34.96	510	1.1
2015-11-20 10:50:00	3.702	1362.98	36.84	34.94	504	1.1
2015-11-20 10:40:00	3.702	1362.89	36.83	34.91	504	1.1
2015-11-20 10:30:00	3.702	1362.81	36.85	34.92	510	1.1
2015-11-20 10:20:00	3.701	1362.72	36.8	34.87	504	1.1
2015-11-20 10:10:00	3.701	1362.64	36.81	34.91	504	1.1
2015-11-20 10:00:00	3.701	1362.56	36.82	34.88	504	1.1
2015-11-20 09:50:00	3.701	1362.47	36.82	34.91	504	1.1
2015-11-20 09:40:00	3.701	1362.39	36.82	34.89	510	1.1
2015-11-20 09:30:00	3.701	1362.3	36.81	34.88	510	1.1
2015-11-20 09:20:00	3.7	1362.22	36.9	34.94	504	1.1
2015-11-20 09:10:00	3.7	1362.13	36.92	34.97	510	1.1
2015-11-20 09:00:00	3.7	1362.05	36.86	34.94	510	1.1
2015-11-20 08:50:00	3.7	1361.97	36.9	34.94	510	1.1
2015-11-20 08:40:00	3.7	1361.88	36.83	34.89	504	1.1
2015-11-20 08:30:00	3.699	1361.8	36.82	34.88	504	1.1
2015-11-20 08:20:00	3.699	1361.71	36.75	34.83	516	1.1
2015-11-20 08:10:00	3.699	1361.63	36.68	34.77	504	1.1
2015-11-20 08:00:00	3.699	1361.54	36.74	34.82	510	1.1
2015-11-20 07:50:00	3.699	1361.46	36.73	34.79	510	1.1
2015-11-20 07:40:00	3.698	1361.38	36.77	34.84	498	1
2015-11-20 07:30:00	3.698	1361.29	36.79	34.85	504	1.1
2015-11-20 07:20:00	3.698	1361.21	36.79	34.84	498	1.1
2015-11-20 07:10:00	3.698	1361.12	36.83	34.88	510	1.1
2015-11-20 07:00:00	3.698	1361.04	36.88	34.87	504	1.1
2015-11-20 06:50:00	3.698	1360.95	36.62	34.72	498	1
2015-11-20 06:40:00	3.697	1360.87	36.71	34.76	498	1.1
2015-11-20 06:30:00	3.697	1360.79	36.76	34.83	504	1.1
2015-11-20 06:20:00	3.697	1360.7	36.76	34.81	498	1.1
2015-11-20 06:10:00	3.697	1360.62	36.73	34.78	510	1.1
2015-11-20 06:00:00	3.697	1360.53	36.78	34.82	504	1.1
2015-11-20 05:50:00	3.696	1360.45	36.7	34.73	516	1.1
2015-11-20 05:40:00	3.696	1360.36	36.57	34.65	498	1
2015-11-20 05:30:00	3.696	1360.28	36.5	34.62	510	1.1
2015-11-20 05:20:00	3.696	1360.2	36.51	34.6	504	1.1
2015-11-20 05:10:00	3.696	1360.11	36.53	34.61	504	1.1
2015-11-20 05:00:00	3.695	1360.03	36.58	34.66	510	1.1
2015-11-20 04:50:00	3.695	1359.94	36.63	34.68	510	1.1
2015-11-20 04:40:00	3.695	1359.86	36.64	34.71	510	1.1
2015-11-20 04:30:00	3.695	1359.77	36.64	34.7	504	1.1
2015-11-20 04:20:00	3.695	1359.69	36.61	34.67	498	1.1
2015-11-20 04:10:00	3.695	1359.61	36.66	34.72	504	1.1
2015-11-20 04:00:00	3.694	1359.52	36.66	34.72	498	1.1
2015-11-20 03:50:00	3.694	1359.44	36.68	34.73	498	1.1
2015-11-20 03:40:00	3.694	1359.35	36.67	34.72	504	1.1
2015-11-20 03:30:00	3.694	1359.27	36.62	34.68	504	1.1
2015-11-20 03:20:00	3.694	1359.18	36.61	34.65	504	1.1
2015-11-20 03:10:00	3.693	1359.1	36.6	34.68	504	1.1
2015-11-20 03:00:00	3.693	1359.02	36.58	34.63	504	1.1
2015-11-20 02:50:00	3.693	1358.93	36.55	34.64	516	1.1
2015-11-20 02:40:00	3.693	1358.85	36.54	34.61	504	1.1
2015-11-20 02:30:00	3.693	1358.76	36.55	34.61	504	1.1
2015-11-20 02:20:00	3.692	1358.68	36.52	34.6	504	1.1
2015-11-20 02:10:00	3.692	1358.59	36.55	34.59	498	1.1
2015-11-20 02:00:00	3.692	1358.51	36.48	34.53	504	1.1
2015-11-20 01:50:00	3.692	1358.43	36.46	34.53	504	1.1
2015-11-20 01:40:00	3.692	1358.34	36.44	34.51	504	1.1
2015-11-20 01:30:00	3.692	1358.26	36.44	34.51	504	1.1
2015-11-20 01:20:00	3.691	1358.17	36.45	34.53	504	1.1
2015-11-20 01:10:00	3.691	1358.09	36.46	34.53	504	1.1
2015-11-20 01:00:00	3.691	1358	36.4	34.46	504	1.1
2015-11-20 00:50:00	3.691	1357.92	36.39	34.45	504	1.1
2015-11-20 00:40:00	3.691	1357.84	36.36	34.43	504	1.1
2015-11-20 00:30:00	3.69	1357.75	36.35	34.44	504	1.1
2015-11-20 00:20:00	3.69	1357.67	36.35	34.41	498	1.1
2015-11-20 00:10:00	3.69	1357.58	36.37	34.44	504	1.1
2015-11-20	3.69	1357.5	36.33	34.39	498	1.1
2015-11-19 23:50:00	3.69	1357.42	36.26	34.34	498	1.1
2015-11-19 23:40:00	3.689	1357.33	36.27	34.32	498	1.1
2015-11-19 23:30:00	3.689	1357.25	36.22	34.31	510	1.1
2015-11-19 23:20:00	3.689	1357.17	36.22	34.3	504	1.1
2015-11-19 23:10:00	3.689	1357.08	36.25	34.34	498	1
2015-11-19 23:00:00	3.689	1357	36.24	34.35	498	1.1
2015-11-19 22:50:00	3.689	1356.92	36.22	34.3	504	1.1
2015-11-19 22:40:00	3.688	1356.83	36.22	34.29	510	1.1
2015-11-19 22:30:00	3.688	1356.75	36.26	34.31	498	1.1
2015-11-19 22:20:00	3.688	1356.67	36.24	34.3	498	1.1
2015-11-19 22:10:00	3.688	1356.58	36.27	34.33	492	1.1
2015-11-19 22:00:00	3.688	1356.5	36.28	34.33	504	1.1
2015-11-19 21:50:00	3.687	1356.42	36.44	34.51	498	1.1
2015-11-19 21:40:00	3.687	1356.33	36.5	34.55	510	1.1
2015-11-19 21:30:00	3.687	1356.25	36.47	34.45	498	1.1
2015-11-19 21:20:00	3.687	1356.17	36.54	34.52	492	1.1
2015-11-19 21:10:00	3.687	1356.08	36.46	34.51	504	1.1
2015-11-19 21:00:00	3.686	1356	36.34	34.39	504	1.1
2015-11-19 20:50:00	3.686	1355.92	36.34	34.38	498	1.1
2015-11-19 20:40:00	3.686	1355.83	36.27	34.34	504	1.1
2015-11-19 20:30:00	3.686	1355.75	36.25	34.33	504	1.1
2015-11-19 20:20:00	3.686	1355.66	36.22	34.27	504	1.1
2015-11-19 20:10:00	3.686	1355.58	36.17	34.22	504	1.1
2015-11-19 20:00:00	3.685	1355.5	36.11	34.16	504	1.1
2015-11-19 19:50:00	3.685	1355.41	36.07	34.15	498	1.1
2015-11-19 19:40:00	3.685	1355.33	36.08	34.13	504	1.1
2015-11-19 19:30:00	3.685	1355.24	36.05	34.13	504	1.1
2015-11-19 19:20:00	3.685	1355.16	36.07	34.15	510	1.1
2015-11-19 19:10:00	3.684	1355.08	36.08	34.15	510	1.1
2015-11-19 19:00:00	3.684	1354.99	36.05	34.12	504	1.1
2015-11-19 18:50:00	3.684	1354.91	36.02	34.1	498	1
2015-11-19 18:40:00	3.684	1354.82	36.03	34.1	510	1.1
2015-11-19 18:30:00	3.684	1354.74	36.23	34.29	498	1.1
2015-11-19 18:20:00	3.683	1354.66	36.17	34.24	504	1.1
2015-11-19 18:10:00	3.683	1354.57	36.13	34.26	504	1
2015-11-19 18:00:00	3.683	1354.49	36.15	34.18	498	1.1
2015-11-19 17:50:00	3.683	1354.4	36.1	34.16	504	1.1
2015-11-19 17:40:00	3.683	1354.32	36.06	34.12	504	1.1
2015-11-19 17:30:00	3.683	1354.24	36.04	34.1	504	1.1
2015-11-19 17:20:00	3.682	1354.15	36.07	34.1	504	1.1
2015-11-19 17:10:00	3.682	1354.07	36.02	34.08	504	1.1
2015-11-19 17:00:00	3.682	1353.98	36.02	34.08	504	1.1
2015-11-19 16:50:00	3.682	1353.9	36.03	34.09	516	1.1
2015-11-19 16:40:00	3.682	1353.82	35.98	34.05	504	1.1
2015-11-19 16:30:00	3.681	1353.73	35.96	34.02	510	1.1
2015-11-19 16:20:00	3.681	1353.65	35.86	33.91	504	1.1
2015-11-19 16:10:00	3.681	1353.57	35.62	33.73	510	1.1
2015-11-19 16:00:00	3.681	1353.48	35.67	33.78	504	1
2015-11-19 15:50:00	3.681	1353.4	35.81	33.9	510	1.1
2015-11-19 15:40:00	3.68	1353.31	35.79	33.88	510	1.1
2015-11-19 15:30:00	3.68	1353.23	35.81	33.91	510	1.1
2015-11-19 15:20:00	3.68	1353.15	35.95	34.02	504	1.1
2015-11-19 15:10:00	3.68	1353.06	35.92	33.93	498	1.1
2015-11-19 15:00:00	3.68	1352.98	35.87	33.92	510	1.1
2015-11-19 14:50:00	3.679	1352.89	35.89	33.94	498	1.1
2015-11-19 14:40:00	3.679	1352.81	35.82	33.87	504	1.1
2015-11-19 14:30:00	3.679	1352.73	35.78	33.84	504	1.1
2015-11-19 14:20:00	3.679	1352.64	35.75	33.82	510	1.1
2015-11-19 14:10:00	3.679	1352.56	35.74	33.8	498	1.1
2015-11-19 14:00:00	3.679	1352.47	35.73	33.78	510	1.1
2015-11-19 13:50:00	3.678	1352.39	35.64	33.73	504	1.1
2015-11-19 13:40:00	3.678	1352.31	35.63	33.71	510	1.1
2015-11-19 13:30:00	3.678	1352.22	35.65	33.75	504	1.1
2015-11-19 13:20:00	3.678	1352.14	35.68	33.76	498	1.1
2015-11-19 13:10:00	3.678	1352.06	35.71	33.81	504	1.1
2015-11-19 13:00:00	3.677	1351.97	35.94	33.98	504	1.1
2015-11-19 12:50:00	3.677	1351.89	35.96	33.97	498	1.1
2015-11-19 12:40:00	3.677	1351.8	35.84	33.87	498	1.1
2015-11-19 12:30:00	3.677	1351.72	35.72	33.76	504	1.1
2015-11-19 12:20:00	3.677	1351.64	35.63	33.7	504	1.1
2015-11-19 12:10:00	3.677	1351.55	35.66	33.72	498	1.1
2015-11-19 12:00:00	3.676	1351.47	35.67	33.74	504	1.1
2015-11-19 11:50:00	3.676	1351.38	35.69	33.75	504	1.1
2015-11-19 11:40:00	3.676	1351.3	35.7	33.72	498	1.1
2015-11-19 11:30:00	3.676	1351.22	35.56	33.63	504	1.1
2015-11-19 11:20:00	3.676	1351.13	35.58	33.69	498	1.1
2015-11-19 11:10:00	3.675	1351.05	35.59	33.68	498	1.1
2015-11-19 11:00:00	3.675	1350.97	35.82	33.91	516	1.1
2015-11-19 10:50:00	3.675	1350.88	35.82	33.84	510	1.1
2015-11-19 10:40:00	3.675	1350.8	35.76	33.78	510	1.1
2015-11-19 10:30:00	3.675	1350.72	35.67	33.7	498	1.1
2015-11-19 10:20:00	3.674	1350.63	35.47	33.57	498	1.1
2015-11-19 10:10:00	3.674	1350.55	35.66	33.67	510	1.1
2015-11-19 10:00:00	3.674	1350.46	35.47	33.54	498	1.1
2015-11-19 09:50:00	3.674	1350.38	35.34	33.4	498	1.1
2015-11-19 09:40:00	3.674	1350.3	35.38	33.46	504	1.1
2015-11-19 09:30:00	3.673	1350.21	35.4	33.46	504	1.1
2015-11-19 09:20:00	3.673	1350.13	35.4	33.44	504	1.1
2015-11-19 09:10:00	3.673	1350.05	35.32	33.4	504	1.1
2015-11-19 09:00:00	3.673	1349.96	35.2	33.29	504	1
2015-11-19 08:50:00	3.673	1349.88	35.09	33.18	498	1
2015-11-19 08:40:00	3.673	1349.79	35.14	33.22	504	1.1
2015-11-19 08:30:00	3.672	1349.71	35.01	33.1	498	1
2015-11-19 08:20:00	3.672	1349.63	34.98	33.12	498	1
2015-11-19 08:10:00	3.672	1349.54	35.16	33.26	504	1
2015-11-19 08:00:00	3.672	1349.46	35.16	33.26	504	1.1
2015-11-19 07:50:00	3.672	1349.38	35.11	33.2	504	1
2015-11-19 07:40:00	3.671	1349.29	35.14	33.24	498	1
2015-11-19 07:30:00	3.671	1349.21	35.19	33.28	498	1
2015-11-19 07:20:00	3.671	1349.13	35.21	33.32	504	1.1
2015-11-19 07:10:00	3.671	1349.04	35.28	33.34	498	1.1
2015-11-19 07:00:00	3.671	1348.96	35.19	33.25	498	1.1
2015-11-19 06:50:00	3.671	1348.88	35.19	33.28	504	1
2015-11-19 06:40:00	3.67	1348.79	35.27	33.34	498	1.1
2015-11-19 06:30:00	3.67	1348.71	35.3	33.37	510	1.1
2015-11-19 06:20:00	3.67	1348.62	35.35	33.41	504	1.1
2015-11-19 06:10:00	3.67	1348.54	35.37	33.43	498	1.1
2015-11-19 06:00:00	3.67	1348.46	35.39	33.44	504	1.1
2015-11-19 05:50:00	3.669	1348.37	35.41	33.46	510	1.1
2015-11-19 05:40:00	3.669	1348.29	35.36	33.4	498	1.1
2015-11-19 05:30:00	3.669	1348.21	35.12	33.14	498	1.1
2015-11-19 05:20:00	3.669	1348.12	35.04	33.13	504	1.1
2015-11-19 05:10:00	3.669	1348.04	35.12	33.18	498	1.1
2015-11-19 05:00:00	3.668	1347.96	35.03	33.11	492	1
2015-11-19 04:50:00	3.668	1347.87	35.02	33.09	498	1
2015-11-19 04:40:00	3.668	1347.79	34.99	33.1	498	1
2015-11-19 04:30:00	3.668	1347.71	35	33.08	504	1.1
2015-11-19 04:20:00	3.668	1347.62	35.04	33.1	498	1
2015-11-19 04:10:00	3.668	1347.54	35.06	33.14	504	1.1
2015-11-19 04:00:00	3.667	1347.46	35.14	33.21	498	1.1
2015-11-19 03:50:00	3.667	1347.37	35.15	33.23	504	1.1
2015-11-19 03:40:00	3.667	1347.29	35.16	33.22	504	1.1
2015-11-19 03:30:00	3.667	1347.21	35.12	33.18	498	1.1
2015-11-19 03:20:00	3.667	1347.12	35.1	33.16	504	1.1
2015-11-19 03:10:00	3.666	1347.04	35.08	33.15	498	1.1
2015-11-19 03:00:00	3.666	1346.96	35.09	33.14	498	1.1
2015-11-19 02:50:00	3.666	1346.87	35.05	33.14	504	1.1
2015-11-19 02:40:00	3.666	1346.79	35.05	33.1	492	1.1
2015-11-19 02:30:00	3.666	1346.7	35.04	33.12	498	1.1
2015-11-19 02:20:00	3.666	1346.62	35.05	33.1	504	1.1
2015-11-19 02:10:00	3.665	1346.54	35.06	33.1	498	1.1
2015-11-19 02:00:00	3.665	1346.45	34.99	33.06	504	1.1
2015-11-19 01:50:00	3.665	1346.37	35	33.06	504	1.1
2015-11-19 01:40:00	3.665	1346.29	34.98	33.04	498	1.1
2015-11-19 01:30:00	3.665	1346.2	34.95	33.01	498	1.1
2015-11-19 01:20:00	3.664	1346.12	34.93	33	504	1.1
2015-11-19 01:10:00	3.664	1346.04	34.92	32.98	504	1.1
2015-11-19 01:00:00	3.664	1345.95	34.91	32.95	498	1.1
2015-11-19 00:50:00	3.664	1345.87	34.85	32.93	504	1
2015-11-19 00:40:00	3.664	1345.79	34.86	32.89	498	1.1
2015-11-19 00:30:00	3.663	1345.7	34.81	32.86	498	1.1
2015-11-19 00:20:00	3.663	1345.62	34.79	32.84	504	1.1
2015-11-19 00:10:00	3.663	1345.54	34.74	32.82	498	1.1
2015-11-19	3.663	1345.45	34.7	32.79	504	1.1
2015-11-18 23:50:00	3.663	1345.37	34.67	32.74	498	1.1
2015-11-18 23:40:00	3.663	1345.29	34.6	32.7	498	1.1
2015-11-18 23:30:00	3.662	1345.2	34.63	32.75	504	1
2015-11-18 23:20:00	3.662	1345.12	34.72	32.82	498	1
2015-11-18 23:10:00	3.662	1345.04	34.89	32.94	504	1.1
2015-11-18 23:00:00	3.662	1344.95	34.83	32.86	498	1.1
2015-11-18 22:50:00	3.662	1344.87	34.89	32.9	498	1.1
2015-11-18 22:40:00	3.661	1344.79	34.81	32.84	504	1.1
2015-11-18 22:30:00	3.661	1344.7	34.68	32.74	498	1.1
2015-11-18 22:20:00	3.661	1344.62	34.67	32.75	504	1.1
2015-11-18 22:10:00	3.661	1344.54	34.66	32.74	498	1.1
2015-11-18 22:00:00	3.661	1344.45	34.64	32.69	504	1.1
2015-11-18 21:50:00	3.66	1344.37	34.62	32.69	498	1.1
2015-11-18 21:40:00	3.66	1344.29	34.61	32.68	504	1.1
2015-11-18 21:30:00	3.66	1344.2	34.66	32.71	498	1.1
2015-11-18 21:20:00	3.66	1344.12	34.74	32.79	504	1.1
2015-11-18 21:10:00	3.66	1344.03	34.79	32.86	498	1.1
2015-11-18 21:00:00	3.66	1343.95	34.82	32.86	498	1.1
2015-11-18 20:50:00	3.659	1343.87	34.83	32.87	504	1.1
2015-11-18 20:40:00	3.659	1343.78	34.79	32.86	504	1.1
2015-11-18 20:30:00	3.659	1343.7	34.77	32.83	504	1.1
2015-11-18 20:20:00	3.659	1343.61	34.7	32.79	510	1.1
2015-11-18 20:10:00	3.659	1343.53	34.67	32.77	510	1.1
2015-11-18 20:00:00	3.658	1343.44	34.68	32.73	498	1.1
2015-11-18 19:50:00	3.658	1343.36	34.68	32.72	498	1.1
2015-11-18 19:40:00	3.658	1343.27	34.64	32.75	510	1.1
2015-11-18 19:30:00	3.658	1343.19	34.68	32.74	504	1.1
2015-11-18 19:20:00	3.658	1343.1	34.72	32.77	504	1.1
2015-11-18 19:10:00	3.657	1343.02	34.7	32.76	504	1.1
2015-11-18 19:00:00	3.657	1342.94	34.66	32.72	510	1.1
2015-11-18 18:50:00	3.657	1342.85	34.62	32.69	504	1.1
2015-11-18 18:40:00	3.657	1342.77	34.61	32.65	504	1.1
2015-11-18 18:30:00	3.657	1342.68	34.55	32.63	510	1.1
2015-11-18 18:20:00	3.657	1342.6	34.56	32.61	510	1.1
2015-11-18 18:10:00	3.656	1342.51	34.51	32.61	504	1.1
2015-11-18 18:00:00	3.656	1342.43	34.49	32.56	504	1.1
2015-11-18 17:50:00	3.656	1342.34	34.42	32.51	510	1.1
2015-11-18 17:40:00	3.656	1342.26	34.4	32.47	510	1.1
2015-11-18 17:30:00	3.656	1342.17	34.34	32.42	516	1.1
2015-11-18 17:20:00	3.655	1342.09	34.32	32.42	510	1.1
2015-11-18 17:10:00	3.655	1342	34.31	32.41	504	1.1
2015-11-18 17:00:00	3.655	1341.92	34.3	32.38	510	1.1
2015-11-18 16:50:00	3.655	1341.83	34.23	32.35	510	1.1
2015-11-18 16:40:00	3.655	1341.75	34.28	32.37	504	1
2015-11-18 16:30:00	3.654	1341.66	34.32	32.4	516	1.1
2015-11-18 16:20:00	3.654	1341.58	34.36	32.43	510	1.1
2015-11-18 16:10:00	3.654	1341.49	34.33	32.38	504	1.1
2015-11-18 16:00:00	3.654	1341.41	34.29	32.35	510	1.1
2015-11-18 15:50:00	3.654	1341.32	34.24	32.31	510	1.1
2015-11-18 15:40:00	3.654	1341.24	34.18	32.26	510	1.1
2015-11-18 15:30:00	3.653	1341.16	34.18	32.25	510	1.1
2015-11-18 15:20:00	3.653	1341.07	34.18	32.22	498	1.1
2015-11-18 15:10:00	3.653	1340.99	34.06	32.14	510	1.1
2015-11-18 15:00:00	3.653	1340.9	33.95	32.06	510	1.1
2015-11-18 14:50:00	3.653	1340.82	33.75	31.85	504	1.1
2015-11-18 14:40:00	3.652	1340.74	33.62	31.78	510	1
2015-11-18 14:30:00	3.652	1340.65	33.71	31.87	510	1.1
2015-11-18 14:20:00	3.652	1340.57	33.93	32.04	510	1.1
2015-11-18 14:10:00	3.652	1340.48	33.96	31.97	504	1.1
2015-11-18 14:00:00	3.652	1340.4	33.99	32.09	504	1
2015-11-18 13:50:00	3.651	1340.31	34.15	32.21	510	1.1
2015-11-18 13:40:00	3.651	1340.23	34.1	32.16	510	1.1
2015-11-18 13:30:00	3.651	1340.14	34.05	32.14	510	1.1
2015-11-18 13:20:00	3.651	1340.06	34.07	32.12	504	1.1
2015-11-18 13:10:00	3.651	1339.97	34.03	32.06	498	1.1
2015-11-18 13:00:00	3.651	1339.89	33.86	31.92	504	1.1
2015-11-18 12:50:00	3.65	1339.81	33.97	32	504	1.1
2015-11-18 12:40:00	3.65	1339.72	33.83	31.88	504	1.1
2015-11-18 12:30:00	3.65	1339.64	33.62	31.74	510	1.1
2015-11-18 12:20:00	3.65	1339.55	33.63	31.75	510	1.1
2015-11-18 12:10:00	3.65	1339.47	33.71	31.8	504	1.1
2015-11-18 12:00:00	3.649	1339.39	33.97	31.99	510	1.1
2015-11-18 11:50:00	3.649	1339.3	33.92	31.95	504	1.1
2015-11-18 11:40:00	3.649	1339.22	33.87	31.92	498	1.1
2015-11-18 11:30:00	3.649	1339.13	33.89	31.89	504	1.1
2015-11-18 11:20:00	3.649	1339.05	33.86	31.88	504	1.1
2015-11-18 11:10:00	3.648	1338.97	33.84	31.85	504	1.1
2015-11-18 11:00:00	3.648	1338.88	33.76	31.81	498	1.1
2015-11-18 10:50:00	3.648	1338.8	33.77	31.8	504	1.1
2015-11-18 10:40:00	3.648	1338.72	33.77	31.81	492	1.1
2015-11-18 10:30:00	3.648	1338.63	33.77	31.79	504	1.1
2015-11-18 10:20:00	3.648	1338.55	33.7	31.76	510	1.1
2015-11-18 10:10:00	3.647	1338.46	33.71	31.72	504	1.1
2015-11-18 10:00:00	3.647	1338.38	33.68	31.68	504	1.1
2015-11-18 09:50:00	3.647	1338.3	33.61	31.65	498	1.1
2015-11-18 09:40:00	3.647	1338.21	33.59	31.65	504	1.1
2015-11-18 09:30:00	3.647	1338.13	33.58	31.62	504	1.1
2015-11-18 09:20:00	3.646	1338.05	33.56	31.6	504	1.1
2015-11-18 09:10:00	3.646	1337.96	33.51	31.53	504	1.1
2015-11-18 09:00:00	3.646	1337.88	33.56	31.58	498	1.1
2015-11-18 08:50:00	3.646	1337.79	33.49	31.5	504	1.1
2015-11-18 08:40:00	3.646	1337.71	33.43	31.47	498	1.1
2015-11-18 08:30:00	3.645	1337.63	33.36	31.4	504	1.1
2015-11-18 08:20:00	3.645	1337.54	33.31	31.35	492	1.1
2015-11-18 08:10:00	3.645	1337.46	33.26	31.34	504	1.1
2015-11-18 08:00:00	3.645	1337.38	33.29	31.33	498	1.1
2015-11-18 07:50:00	3.645	1337.29	33.31	31.34	504	1.1
2015-11-18 07:40:00	3.644	1337.21	33.26	31.28	498	1.1
2015-11-18 07:30:00	3.644	1337.12	33.24	31.26	498	1.1
2015-11-18 07:20:00	3.644	1337.04	33.09	31.12	492	1.1
2015-11-18 07:10:00	3.644	1336.96	32.92	31.02	504	1.1
2015-11-18 07:00:00	3.644	1336.87	32.98	31.05	498	1.1
2015-11-18 06:50:00	3.644	1336.79	33.01	31.09	504	1.1
2015-11-18 06:40:00	3.643	1336.71	33.08	31.09	492	1.1
2015-11-18 06:30:00	3.643	1336.62	33.1	31.08	498	1.1
2015-11-18 06:20:00	3.643	1336.54	32.99	30.99	504	1.1
2015-11-18 06:10:00	3.643	1336.46	32.96	30.97	492	1.1
2015-11-18 06:00:00	3.643	1336.37	33.08	31.06	492	1.1
2015-11-18 05:50:00	3.642	1336.29	33.07	31.06	492	1.1
2015-11-18 05:40:00	3.642	1336.21	33.06	31.03	492	1.1
2015-11-18 05:30:00	3.642	1336.13	32.96	30.97	492	1.1
2015-11-18 05:20:00	3.642	1336.04	32.99	30.99	492	1.1
2015-11-18 05:10:00	3.642	1335.96	32.97	30.94	492	1.1
2015-11-18 05:00:00	3.641	1335.88	32.78	30.77	498	1.1
2015-11-18 04:50:00	3.641	1335.8	32.97	30.95	492	1.1
2015-11-18 04:40:00	3.641	1335.71	32.89	30.89	492	1.1
2015-11-18 04:30:00	3.641	1335.63	32.79	30.78	492	1.1
2015-11-18 04:20:00	3.641	1335.55	32.55	30.55	492	1.1
2015-11-18 04:10:00	3.64	1335.47	32.46	30.5	492	1
2015-11-18 04:00:00	3.64	1335.39	32.41	30.48	486	1
2015-11-18 03:50:00	3.64	1335.3	32.41	30.46	498	1.1
2015-11-18 03:40:00	3.64	1335.22	32.38	30.44	498	1.1
2015-11-18 03:30:00	3.64	1335.14	32.31	30.39	492	1.1
2015-11-18 03:20:00	3.64	1335.06	32.34	30.37	492	1.1
2015-11-18 03:10:00	3.639	1334.97	32.3	30.34	498	1.1
2015-11-18 03:00:00	3.639	1334.89	32.26	30.31	486	1
2015-11-18 02:50:00	3.639	1334.81	32.22	30.27	492	1.1
2015-11-18 02:40:00	3.639	1334.73	32.19	30.23	492	1.1
2015-11-18 02:30:00	3.639	1334.64	32.17	30.22	498	1.1
2015-11-18 02:20:00	3.638	1334.56	32.17	30.2	498	1.1
2015-11-18 02:10:00	3.638	1334.48	32.18	30.23	486	1
2015-11-18 02:00:00	3.638	1334.4	32.21	30.24	492	1.1
2015-11-18 01:50:00	3.638	1334.32	32.28	30.24	492	1.1
2015-11-18 01:40:00	3.638	1334.23	32.09	30.15	486	1
2015-11-18 01:30:00	3.638	1334.15	32.17	30.25	498	1.1
2015-11-18 01:20:00	3.637	1334.07	32.05	30.09	492	1.1
2015-11-18 01:10:00	3.637	1333.99	32.05	30.09	492	1.1
2015-11-18 01:00:00	3.637	1333.9	32.07	30.11	492	1.1
2015-11-18 00:50:00	3.637	1333.82	32.28	30.28	498	1.1
2015-11-18 00:40:00	3.637	1333.74	32.33	30.29	504	1.1
2015-11-18 00:30:00	3.636	1333.66	32.27	30.26	492	1.1
2015-11-18 00:20:00	3.636	1333.57	32.22	30.23	498	1.1
2015-11-18 00:10:00	3.636	1333.49	32.22	30.17	498	1.1
2015-11-18	3.636	1333.41	32.15	30.08	492	1.1
2015-11-17 23:50:00	3.636	1333.33	32.04	30.02	492	1.1
2015-11-17 23:40:00	3.635	1333.25	32.01	29.97	498	1.1
2015-11-17 23:30:00	3.635	1333.16	31.94	29.9	498	1.1
2015-11-17 23:20:00	3.635	1333.08	31.89	29.87	492	1.1
2015-11-17 23:10:00	3.635	1333	31.85	29.82	498	1.1
2015-11-17 23:00:00	3.635	1332.92	31.79	29.75	492	1.1
2015-11-17 22:50:00	3.634	1332.83	31.74	29.7	492	1.1
2015-11-17 22:40:00	3.634	1332.75	31.72	29.69	498	1.1
2015-11-17 22:30:00	3.634	1332.67	31.66	29.63	492	1.1
2015-11-17 22:20:00	3.634	1332.59	31.62	29.57	498	1.1
2015-11-17 22:10:00	3.634	1332.51	31.54	29.51	486	1.1
2015-11-17 22:00:00	3.633	1332.42	31.38	29.33	492	1.1
2015-11-17 21:50:00	3.633	1332.34	31.11	29.18	504	1.1
2015-11-17 21:40:00	3.633	1332.26	31.12	29.16	498	1.1
2015-11-17 21:30:00	3.633	1332.17	31.07	29.16	504	1.1
2015-11-17 21:20:00	3.633	1332.09	31.2	29.2	492	1.1
2015-11-17 21:10:00	3.633	1332.01	31.07	29.12	504	1.1
2015-11-17 21:00:00	3.632	1331.92	30.96	29.03	498	1.1
2015-11-17 20:50:00	3.632	1331.84	31	29.06	498	1.1
2015-11-17 20:40:00	3.632	1331.76	31.27	29.22	492	1.1
2015-11-17 20:30:00	3.632	1331.67	31.17	29.13	486	1.1
2015-11-17 20:20:00	3.632	1331.59	31.06	29.05	498	1.1
2015-11-17 20:10:00	3.631	1331.51	30.95	28.94	504	1.1
2015-11-17 20:00:00	3.631	1331.42	30.86	28.88	510	1.1
2015-11-17 19:50:00	3.631	1331.34	30.78	28.77	504	1.1
2015-11-17 19:40:00	3.631	1331.26	30.71	28.7	498	1.1
2015-11-17 19:30:00	3.631	1331.17	30.66	28.67	498	1.1
2015-11-17 19:20:00	3.63	1331.09	30.57	28.57	504	1.1
2015-11-17 19:10:00	3.63	1331.01	30.48	28.48	504	1.1
2015-11-17 19:00:00	3.63	1330.92	30.37	28.4	504	1.1
2015-11-17 18:50:00	3.63	1330.84	30.32	28.33	498	1.1
2015-11-17 18:40:00	3.63	1330.76	30.21	28.21	504	1.1
2015-11-17 18:30:00	3.629	1330.67	30.11	28.12	504	1.1
2015-11-17 18:20:00	3.629	1330.59	30.02	28.04	498	1.1
2015-11-17 18:10:00	3.629	1330.51	29.92	27.94	498	1.1
2015-11-17 18:00:00	3.629	1330.42	29.81	27.84	498	1.1
2015-11-17 17:50:00	3.629	1330.34	29.69	27.73	504	1.1
2015-11-17 17:40:00	3.629	1330.25	29.54	27.58	498	1.1
2015-11-17 17:30:00	3.628	1330.17	29.44	27.49	504	1.1
2015-11-17 17:20:00	3.628	1330.09	29.36	27.41	504	1.1
2015-11-17 17:10:00	3.628	1330	29.31	27.35	492	1.1
2015-11-17 17:00:00	3.628	1329.92	29.24	27.27	504	1.1
2015-11-17 16:50:00	3.628	1329.84	29.16	27.2	498	1.1
2015-11-17 16:40:00	3.627	1329.75	29.1	27.14	504	1.1
2015-11-17 16:30:00	3.627	1329.67	29.06	27.08	498	1.1
2015-11-17 16:20:00	3.627	1329.59	29.01	27.03	504	1.1
2015-11-17 16:10:00	3.627	1329.51	28.96	26.96	498	1.1
2015-11-17 16:00:00	3.627	1329.42	28.84	26.83	504	1.1
2015-11-17 15:50:00	3.626	1329.34	28.74	26.74	498	1.1
2015-11-17 15:40:00	3.626	1329.26	28.62	26.6	498	1.1
2015-11-17 15:30:00	3.626	1329.17	28.46	26.49	498	1.1
2015-11-17 15:20:00	3.626	1329.09	28.28	26.3	498	1.1
2015-11-17 15:10:00	3.626	1329.01	28.12	26.14	504	1.1
2015-11-17 15:00:00	3.625	1328.92	27.96	25.96	498	1.1
2015-11-17 14:50:00	3.625	1328.84	27.82	25.84	498	1.1
2015-11-17 14:40:00	3.625	1328.76	27.73	25.76	498	1.1
2015-11-17 14:30:00	3.625	1328.67	27.73	25.79	498	1.1
2015-11-17 14:20:00	3.625	1328.59	27.64	25.64	504	1.1
2015-11-17 14:10:00	3.625	1328.51	27.42	25.39	498	1.1
2015-11-17 14:00:00	3.624	1328.42	27.29	25.24	498	1.1
2015-11-17 13:50:00	3.624	1328.34	27.25	25.17	498	1.2
2015-11-17 13:40:00	3.624	1328.26	26.88	24.81	498	1.2
2015-11-17 13:30:00	3.624	1328.18	26.47	24.44	498	1.1
2015-11-17 13:20:00	3.624	1328.09	26.21	24.16	492	1.1
2015-11-17 13:10:00	3.623	1328.01	25.81	23.73	498	1.2
2015-11-17 13:00:00	3.623	1327.93	25.22	23.15	498	1.1
2015-11-17 12:50:00	3.623	1327.84	24.34	22.24	486	1.1
2015-11-17 12:40:00	3.623	1327.76	22.53	20.49	492	1.1
2015-11-17 12:30:00	3.623	1327.68	17.32	15.59	492	0.9
2015-11-17 12:20:00	3.623	1327.6	12.14	12.18	480	0
2015-11-17 12:10:00	3.623	1327.52	12.17	12.19	486	0

## Sheet: LM2
Date	Heat energy #1 ~ E1 [MWh]	V1 [m3]	T1 [C]	T2 [C]	FLOW1 [l/h]	EFFECT1 [kW]
2015-12-06 11:00:00	4.07	1482.32	40.83	38.22	576	1.7
2015-12-06 10:50:00	4.07	1482.22	40.85	38.23	558	1.6
2015-12-06 10:40:00	4.07	1482.13	40.86	38.24	564	1.6
2015-12-06 10:30:00	4.07	1482.04	40.87	38.25	558	1.6
2015-12-06 10:20:00	4.069	1481.94	40.89	38.25	564	1.7
2015-12-06 10:10:00	4.069	1481.85	40.89	38.25	558	1.6
2015-12-06 10:00:00	4.069	1481.75	40.89	38.25	570	1.7
2015-12-06 09:50:00	4.068	1481.66	40.91	38.26	564	1.7
2015-12-06 09:40:00	4.068	1481.56	40.9	38.24	570	1.7
2015-12-06 09:30:00	4.068	1481.47	40.9	38.25	576	1.7
2015-12-06 09:20:00	4.068	1481.38	40.82	38.18	564	1.7
2015-12-06 09:10:00	4.067	1481.28	40.78	38.16	564	1.7
2015-12-06 09:00:00	4.067	1481.19	40.82	38.19	558	1.6
2015-12-06 08:50:00	4.067	1481.09	40.84	38.21	570	1.7
2015-12-06 08:40:00	4.066	1481	40.85	38.21	558	1.7
2015-12-06 08:30:00	4.066	1480.9	40.81	38.19	564	1.7
2015-12-06 08:20:00	4.066	1480.81	40.83	38.2	564	1.7
2015-12-06 08:10:00	4.066	1480.72	40.8	38.16	558	1.7
2015-12-06 08:00:00	4.065	1480.62	40.82	38.16	564	1.7
2015-12-06 07:50:00	4.065	1480.53	40.82	38.16	570	1.7
2015-12-06 07:40:00	4.065	1480.43	40.82	38.15	564	1.7
2015-12-06 07:30:00	4.064	1480.34	40.63	38	576	1.7
2015-12-06 07:20:00	4.064	1480.24	40.5	37.94	564	1.6
2015-12-06 07:10:00	4.064	1480.15	40.57	37.96	570	1.7
2015-12-06 07:00:00	4.064	1480.05	40.55	37.97	570	1.7
2015-12-06 06:50:00	4.063	1479.96	40.57	37.96	570	1.7
2015-12-06 06:40:00	4.063	1479.87	40.57	37.97	558	1.6
2015-12-06 06:30:00	4.063	1479.77	40.58	37.97	564	1.7
2015-12-06 06:20:00	4.062	1479.68	40.59	37.99	564	1.6
2015-12-06 06:10:00	4.062	1479.58	40.51	37.92	564	1.6
2015-12-06 06:00:00	4.062	1479.49	40.57	37.96	564	1.6
2015-12-06 05:50:00	4.062	1479.4	40.59	37.99	570	1.7
2015-12-06 05:40:00	4.061	1479.3	40.59	37.97	564	1.6
2015-12-06 05:30:00	4.061	1479.21	40.57	37.95	558	1.6
2015-12-06 05:20:00	4.061	1479.11	40.58	37.92	564	1.7
2015-12-06 05:10:00	4.06	1479.02	40.55	37.93	570	1.7
2015-12-06 05:00:00	4.06	1478.92	40.57	37.95	570	1.7
2015-12-06 04:50:00	4.06	1478.83	40.61	37.96	570	1.7
2015-12-06 04:40:00	4.06	1478.74	40.53	37.9	564	1.7
2015-12-06 04:30:00	4.059	1478.64	40.49	37.88	564	1.6
2015-12-06 04:20:00	4.059	1478.55	40.5	37.88	570	1.7
2015-12-06 04:10:00	4.059	1478.45	40.51	37.89	570	1.7
2015-12-06 04:00:00	4.058	1478.36	40.5	37.88	570	1.7
2015-12-06 03:50:00	4.058	1478.27	40.47	37.86	570	1.7
2015-12-06 03:40:00	4.058	1478.17	40.47	37.85	564	1.7
2015-12-06 03:30:00	4.058	1478.08	40.48	37.87	570	1.7
2015-12-06 03:20:00	4.057	1477.98	40.55	37.89	564	1.7
2015-12-06 03:10:00	4.057	1477.89	40.57	37.91	570	1.7
2015-12-06 03:00:00	4.057	1477.8	40.51	37.87	558	1.7
2015-12-06 02:50:00	4.056	1477.7	40.48	37.85	564	1.7
2015-12-06 02:40:00	4.056	1477.61	40.47	37.84	558	1.7
2015-12-06 02:30:00	4.056	1477.51	40.43	37.8	570	1.7
2015-12-06 02:20:00	4.056	1477.42	40.39	37.77	564	1.7
2015-12-06 02:10:00	4.055	1477.33	40.38	37.74	570	1.7
2015-12-06 02:00:00	4.055	1477.23	40.32	37.7	564	1.6
2015-12-06 01:50:00	4.055	1477.14	40.33	37.72	570	1.7
2015-12-06 01:40:00	4.054	1477.04	40.3	37.7	558	1.6
2015-12-06 01:30:00	4.054	1476.95	40.27	37.67	552	1.6
2015-12-06 01:20:00	4.054	1476.85	40.27	37.66	564	1.6
2015-12-06 01:10:00	4.054	1476.76	40.25	37.65	564	1.6
2015-12-06 01:00:00	4.053	1476.67	40.26	37.65	558	1.6
2015-12-06 00:50:00	4.053	1476.57	40.28	37.65	570	1.7
2015-12-06 00:40:00	4.053	1476.48	40.28	37.68	576	1.7
2015-12-06 00:30:00	4.052	1476.38	40.31	37.7	564	1.7
2015-12-06 00:20:00	4.052	1476.29	40.31	37.68	558	1.6
2015-12-06 00:10:00	4.052	1476.2	40.3	37.68	564	1.6
2015-12-06	4.052	1476.1	40.35	37.7	570	1.7
2015-12-05 23:50:00	4.051	1476.01	40.32	37.69	564	1.7
2015-12-05 23:40:00	4.051	1475.91	40.27	37.65	558	1.6
2015-12-05 23:30:00	4.051	1475.82	40.27	37.64	558	1.6
2015-12-05 23:20:00	4.05	1475.72	40.22	37.61	570	1.7
2015-12-05 23:10:00	4.05	1475.63	40.21	37.58	570	1.7
2015-12-05 23:00:00	4.05	1475.54	40.18	37.59	552	1.6
2015-12-05 22:50:00	4.05	1475.44	40.18	37.56	558	1.6
2015-12-05 22:40:00	4.049	1475.35	40.16	37.55	558	1.6
2015-12-05 22:30:00	4.049	1475.25	40.17	37.55	570	1.7
2015-12-05 22:20:00	4.049	1475.16	40.15	37.55	564	1.6
2015-12-05 22:10:00	4.048	1475.07	40.15	37.54	558	1.6
2015-12-05 22:00:00	4.048	1474.97	40.15	37.55	564	1.6
2015-12-05 21:50:00	4.048	1474.88	40.4	37.72	552	1.7
2015-12-05 21:40:00	4.048	1474.78	40.4	37.73	564	1.7
2015-12-05 21:30:00	4.047	1474.69	40.34	37.67	564	1.7
2015-12-05 21:20:00	4.047	1474.6	40.31	37.65	570	1.7
2015-12-05 21:10:00	4.047	1474.5	40.28	37.63	570	1.7
2015-12-05 21:00:00	4.046	1474.41	40.26	37.59	564	1.7
2015-12-05 20:50:00	4.046	1474.31	40.22	37.57	564	1.7
2015-12-05 20:40:00	4.046	1474.22	40.16	37.52	570	1.7
2015-12-05 20:30:00	4.046	1474.12	40.16	37.5	570	1.7
2015-12-05 20:20:00	4.045	1474.03	40.12	37.49	564	1.7
2015-12-05 20:10:00	4.045	1473.94	40.1	37.46	564	1.7
2015-12-05 20:00:00	4.045	1473.84	40.09	37.44	558	1.6
2015-12-05 19:50:00	4.044	1473.75	40.04	37.41	564	1.7
2015-12-05 19:40:00	4.044	1473.65	39.98	37.36	570	1.7
2015-12-05 19:30:00	4.044	1473.56	39.87	37.25	558	1.6
2015-12-05 19:20:00	4.044	1473.47	39.75	37.21	564	1.6
2015-12-05 19:10:00	4.043	1473.37	39.97	37.35	570	1.7
2015-12-05 19:00:00	4.043	1473.28	39.94	37.33	564	1.6
2015-12-05 18:50:00	4.043	1473.18	39.89	37.28	570	1.7
2015-12-05 18:40:00	4.042	1473.09	39.88	37.29	570	1.6
2015-12-05 18:30:00	4.042	1473	39.88	37.32	558	1.6
2015-12-05 18:20:00	4.042	1472.9	40.05	37.4	558	1.6
2015-12-05 18:10:00	4.042	1472.81	40.13	37.48	564	1.7
2015-12-05 18:00:00	4.041	1472.71	40.12	37.45	570	1.7
2015-12-05 17:50:00	4.041	1472.62	40.09	37.43	570	1.7
2015-12-05 17:40:00	4.041	1472.53	40.04	37.39	564	1.7
2015-12-05 17:30:00	4.04	1472.43	40.04	37.38	564	1.7
2015-12-05 17:20:00	4.04	1472.34	40.06	37.4	564	1.7
2015-12-05 17:10:00	4.04	1472.24	40.04	37.38	570	1.7
2015-12-05 17:00:00	4.04	1472.15	40.01	37.37	564	1.7
2015-12-05 16:50:00	4.039	1472.06	40.02	37.36	558	1.7
2015-12-05 16:40:00	4.039	1471.96	40.02	37.37	558	1.6
2015-12-05 16:30:00	4.039	1471.87	40.01	37.34	558	1.7
2015-12-05 16:20:00	4.038	1471.77	39.96	37.31	558	1.7
2015-12-05 16:10:00	4.038	1471.68	39.97	37.31	564	1.7
2015-12-05 16:00:00	4.038	1471.59	39.89	37.21	564	1.7
2015-12-05 15:50:00	4.038	1471.49	39.67	37.09	558	1.6
2015-12-05 15:40:00	4.037	1471.4	39.68	37.09	570	1.6
2015-12-05 15:30:00	4.037	1471.31	39.66	37.08	564	1.6
2015-12-05 15:20:00	4.037	1471.21	39.68	37.09	558	1.6
2015-12-05 15:10:00	4.037	1471.12	39.69	37.09	564	1.6
2015-12-05 15:00:00	4.036	1471.02	39.68	37.08	570	1.6
2015-12-05 14:50:00	4.036	1470.93	39.69	37.08	570	1.7
2015-12-05 14:40:00	4.036	1470.84	39.65	37.05	558	1.6
2015-12-05 14:30:00	4.035	1470.74	39.66	37.07	564	1.6
2015-12-05 14:20:00	4.035	1470.65	39.65	37.05	570	1.7
2015-12-05 14:10:00	4.035	1470.55	39.65	37.07	564	1.6
2015-12-05 14:00:00	4.035	1470.46	39.68	37.06	570	1.7
2015-12-05 13:50:00	4.034	1470.37	39.65	37.06	564	1.6
2015-12-05 13:40:00	4.034	1470.27	39.67	37.04	558	1.6
2015-12-05 13:30:00	4.034	1470.18	39.62	37.04	570	1.6
2015-12-05 13:20:00	4.033	1470.08	39.61	37.02	558	1.6
2015-12-05 13:10:00	4.033	1469.99	39.6	37.01	564	1.6
2015-12-05 13:00:00	4.033	1469.9	39.57	36.99	564	1.6
2015-12-05 12:50:00	4.033	1469.8	39.62	36.99	564	1.6
2015-12-05 12:40:00	4.032	1469.71	39.56	36.98	558	1.6
2015-12-05 12:30:00	4.032	1469.61	39.56	37	564	1.6
2015-12-05 12:20:00	4.032	1469.52	39.58	36.99	558	1.6
2015-12-05 12:10:00	4.031	1469.43	39.63	37.02	564	1.6
2015-12-05 12:00:00	4.031	1469.33	39.67	37.12	564	1.6
2015-12-05 11:50:00	4.031	1469.24	39.86	37.19	564	1.7
2015-12-05 11:40:00	4.031	1469.15	39.83	37.15	564	1.7
2015-12-05 11:30:00	4.03	1469.05	39.8	37.14	564	1.7
2015-12-05 11:20:00	4.03	1468.96	39.79	37.14	564	1.7
2015-12-05 11:10:00	4.03	1468.86	39.77	37.1	552	1.7
2015-12-05 11:00:00	4.029	1468.77	39.72	37.07	558	1.7
2015-12-05 10:50:00	4.029	1468.68	39.7	37.05	564	1.7
2015-12-05 10:40:00	4.029	1468.58	39.62	36.94	570	1.7
2015-12-05 10:30:00	4.029	1468.49	39.51	36.93	576	1.7
2015-12-05 10:20:00	4.028	1468.39	39.48	36.91	558	1.6
2015-12-05 10:10:00	4.028	1468.3	39.43	36.85	564	1.6
2015-12-05 10:00:00	4.028	1468.21	39.44	36.85	570	1.6
2015-12-05 09:50:00	4.027	1468.11	39.47	36.87	558	1.6
2015-12-05 09:40:00	4.027	1468.02	39.48	36.88	558	1.6
2015-12-05 09:30:00	4.027	1467.92	39.53	36.92	564	1.7
2015-12-05 09:20:00	4.027	1467.83	39.53	36.92	564	1.7
2015-12-05 09:10:00	4.026	1467.74	39.52	36.9	564	1.6
2015-12-05 09:00:00	4.026	1467.64	39.56	36.91	564	1.7
2015-12-05 08:50:00	4.026	1467.55	39.52	36.91	564	1.7
2015-12-05 08:40:00	4.025	1467.45	39.55	36.91	558	1.6
2015-12-05 08:30:00	4.025	1467.36	39.56	36.93	552	1.6
2015-12-05 08:20:00	4.025	1467.27	39.54	36.9	564	1.7
2015-12-05 08:10:00	4.025	1467.17	39.53	36.92	564	1.7
2015-12-05 08:00:00	4.024	1467.08	39.56	36.92	570	1.7
2015-12-05 07:50:00	4.024	1466.98	39.6	36.92	570	1.7
2015-12-05 07:40:00	4.024	1466.89	39.59	36.93	552	1.6
2015-12-05 07:30:00	4.024	1466.8	39.58	36.92	564	1.7
2015-12-05 07:20:00	4.023	1466.7	39.5	36.83	564	1.7
2015-12-05 07:10:00	4.023	1466.61	39.33	36.72	570	1.6
2015-12-05 07:00:00	4.023	1466.52	39.33	36.73	570	1.6
2015-12-05 06:50:00	4.022	1466.42	39.36	36.74	564	1.7
2015-12-05 06:40:00	4.022	1466.33	39.32	36.72	564	1.6
2015-12-05 06:30:00	4.022	1466.23	39.35	36.74	564	1.7
2015-12-05 06:20:00	4.022	1466.14	39.33	36.71	570	1.7
2015-12-05 06:10:00	4.021	1466.05	39.37	36.78	564	1.6
2015-12-05 06:00:00	4.021	1465.95	39.39	36.75	564	1.7
2015-12-05 05:50:00	4.021	1465.86	39.37	36.76	564	1.7
2015-12-05 05:40:00	4.02	1465.76	39.39	36.75	570	1.7
2015-12-05 05:30:00	4.02	1465.67	39.34	36.71	570	1.7
2015-12-05 05:20:00	4.02	1465.58	39.34	36.73	564	1.7
2015-12-05 05:10:00	4.02	1465.48	39.33	36.72	570	1.7
2015-12-05 05:00:00	4.019	1465.39	39.35	36.7	564	1.7
2015-12-05 04:50:00	4.019	1465.29	39.34	36.71	570	1.7
2015-12-05 04:40:00	4.019	1465.2	39.33	36.69	570	1.7
2015-12-05 04:30:00	4.018	1465.11	39.29	36.68	564	1.7
2015-12-05 04:20:00	4.018	1465.01	39.25	36.66	570	1.7
2015-12-05 04:10:00	4.018	1464.92	39.27	36.65	564	1.6
2015-12-05 04:00:00	4.018	1464.82	39.3	36.67	564	1.6
2015-12-05 03:50:00	4.017	1464.73	39.26	36.64	564	1.6
2015-12-05 03:40:00	4.017	1464.64	39.22	36.62	564	1.7
2015-12-05 03:30:00	4.017	1464.54	39.23	36.61	558	1.6
2015-12-05 03:20:00	4.016	1464.45	39.21	36.59	558	1.6
2015-12-05 03:10:00	4.016	1464.35	39.24	36.62	564	1.6
2015-12-05 03:00:00	4.016	1464.26	39.22	36.61	564	1.6
2015-12-05 02:50:00	4.016	1464.17	39.2	36.59	564	1.7
2015-12-05 02:40:00	4.015	1464.07	39.23	36.58	564	1.6
2015-12-05 02:30:00	4.015	1463.98	39.17	36.57	564	1.6
2015-12-05 02:20:00	4.015	1463.88	39.17	36.55	564	1.7
2015-12-05 02:10:00	4.014	1463.79	39.16	36.54	558	1.6
2015-12-05 02:00:00	4.014	1463.7	39.15	36.53	552	1.6
2015-12-05 01:50:00	4.014	1463.6	39.12	36.5	564	1.7
2015-12-05 01:40:00	4.014	1463.51	39.11	36.51	570	1.7
2015-12-05 01:30:00	4.013	1463.42	39.1	36.48	570	1.7
2015-12-05 01:20:00	4.013	1463.32	39.1	36.48	558	1.6
2015-12-05 01:10:00	4.013	1463.23	39.08	36.48	570	1.7
2015-12-05 01:00:00	4.012	1463.13	39.07	36.47	564	1.6
2015-12-05 00:50:00	4.012	1463.04	39.08	36.48	558	1.6
2015-12-05 00:40:00	4.012	1462.95	39.06	36.46	558	1.6
2015-12-05 00:30:00	4.012	1462.85	39.07	36.44	564	1.7
2015-12-05 00:20:00	4.011	1462.76	39.08	36.45	570	1.7
2015-12-05 00:10:00	4.011	1462.66	39.06	36.46	564	1.6
2015-12-05	4.011	1462.57	39.07	36.44	564	1.6
2015-12-04 23:50:00	4.01	1462.48	39.04	36.42	570	1.7
2015-12-04 23:40:00	4.01	1462.38	38.99	36.4	558	1.6
2015-12-04 23:30:00	4.01	1462.29	39	36.4	552	1.6
2015-12-04 23:20:00	4.01	1462.2	38.99	36.39	564	1.7
2015-12-04 23:10:00	4.009	1462.1	38.99	36.39	570	1.7
2015-12-04 23:00:00	4.009	1462.01	38.98	36.41	564	1.6
2015-12-04 22:50:00	4.009	1461.92	38.95	36.35	558	1.6
2015-12-04 22:40:00	4.008	1461.82	38.97	36.35	558	1.6
2015-12-04 22:30:00	4.008	1461.73	38.95	36.36	564	1.6
2015-12-04 22:20:00	4.008	1461.63	38.96	36.37	564	1.6
2015-12-04 22:10:00	4.008	1461.54	39.05	36.47	570	1.6
2015-12-04 22:00:00	4.007	1461.45	39.2	36.52	558	1.7
2015-12-04 21:50:00	4.007	1461.35	39.17	36.51	564	1.7
2015-12-04 21:40:00	4.007	1461.26	39.15	36.47	564	1.7
2015-12-04 21:30:00	4.007	1461.17	39.13	36.45	564	1.7
2015-12-04 21:20:00	4.006	1461.07	39.08	36.43	564	1.7
2015-12-04 21:10:00	4.006	1460.98	39.1	36.44	552	1.7
2015-12-04 21:00:00	4.006	1460.88	39.06	36.4	558	1.7
2015-12-04 20:50:00	4.005	1460.79	39.07	36.39	564	1.7
2015-12-04 20:40:00	4.005	1460.7	39.01	36.37	564	1.7
2015-12-04 20:30:00	4.005	1460.6	39.02	36.35	570	1.7
2015-12-04 20:20:00	4.005	1460.51	38.99	36.32	564	1.7
2015-12-04 20:10:00	4.004	1460.42	38.95	36.29	564	1.7
2015-12-04 20:00:00	4.004	1460.32	38.93	36.29	564	1.7
2015-12-04 19:50:00	4.004	1460.23	38.93	36.25	558	1.6
2015-12-04 19:40:00	4.003	1460.13	38.83	36.2	558	1.7
2015-12-04 19:30:00	4.003	1460.04	38.79	36.17	558	1.6
2015-12-04 19:20:00	4.003	1459.95	38.77	36.16	552	1.6
2015-12-04 19:10:00	4.003	1459.85	38.69	36.1	564	1.7
2015-12-04 19:00:00	4.002	1459.76	38.73	36.09	552	1.6
2015-12-04 18:50:00	4.002	1459.67	38.69	36.11	558	1.6
2015-12-04 18:40:00	4.002	1459.57	38.75	36.13	546	1.6
2015-12-04 18:30:00	4.001	1459.48	38.81	36.24	558	1.6
2015-12-04 18:20:00	4.001	1459.38	38.85	36.18	558	1.7
2015-12-04 18:10:00	4.001	1459.29	38.81	36.16	558	1.6
2015-12-04 18:00:00	4.001	1459.2	38.75	36.13	558	1.6
2015-12-04 17:50:00	4	1459.1	38.74	36.11	558	1.6
2015-12-04 17:40:00	4	1459.01	38.69	36.09	570	1.7
2015-12-04 17:30:00	4	1458.92	38.69	36.06	570	1.7
2015-12-04 17:20:00	3.999	1458.82	38.65	36.05	558	1.6
2015-12-04 17:10:00	3.999	1458.73	38.65	36.03	558	1.6
2015-12-04 17:00:00	3.999	1458.64	38.58	36	570	1.7
2015-12-04 16:50:00	3.999	1458.54	38.55	35.98	552	1.6
2015-12-04 16:40:00	3.998	1458.45	38.59	36	558	1.6
2015-12-04 16:30:00	3.998	1458.35	38.59	35.99	570	1.7
2015-12-04 16:20:00	3.998	1458.26	38.6	36	564	1.6
2015-12-04 16:10:00	3.997	1458.17	38.65	36.04	564	1.7
2015-12-04 16:00:00	3.997	1458.07	38.69	36.03	564	1.7
2015-12-04 15:50:00	3.997	1457.98	38.65	36.03	564	1.7
2015-12-04 15:40:00	3.997	1457.89	38.68	36.02	570	1.7
2015-12-04 15:30:00	3.996	1457.79	38.7	36.06	564	1.7
2015-12-04 15:20:00	3.996	1457.7	38.66	36.01	570	1.7
2015-12-04 15:10:00	3.996	1457.6	38.63	35.98	564	1.7
2015-12-04 15:00:00	3.995	1457.51	38.59	35.97	558	1.6
2015-12-04 14:50:00	3.995	1457.42	38.57	35.92	552	1.6
2015-12-04 14:40:00	3.995	1457.32	38.53	35.9	558	1.6
2015-12-04 14:30:00	3.995	1457.23	38.49	35.87	564	1.7
2015-12-04 14:20:00	3.994	1457.14	38.45	35.83	570	1.6
2015-12-04 14:10:00	3.994	1457.04	38.44	35.82	564	1.7
2015-12-04 14:00:00	3.994	1456.95	38.45	35.82	570	1.7
2015-12-04 13:50:00	3.993	1456.86	38.42	35.81	558	1.6
2015-12-04 13:40:00	3.993	1456.76	38.45	35.8	564	1.6
2015-12-04 13:30:00	3.993	1456.67	38.4	35.77	564	1.7
2015-12-04 13:20:00	3.993	1456.57	38.31	35.7	576	1.7
2015-12-04 13:10:00	3.992	1456.48	38.3	35.73	558	1.6
2015-12-04 13:00:00	3.992	1456.39	38.27	35.71	564	1.6
2015-12-04 12:50:00	3.992	1456.29	38.4	35.81	558	1.6
2015-12-04 12:40:00	3.991	1456.2	38.52	35.87	564	1.7
2015-12-04 12:30:00	3.991	1456.11	38.5	35.85	558	1.7
2015-12-04 12:20:00	3.991	1456.01	38.48	35.83	564	1.7
2015-12-04 12:10:00	3.991	1455.92	38.43	35.77	564	1.7
2015-12-04 12:00:00	3.99	1455.83	38.39	35.74	558	1.6
2015-12-04 11:50:00	3.99	1455.73	38.32	35.7	558	1.6
2015-12-04 11:40:00	3.99	1455.64	38.36	35.69	576	1.7
2015-12-04 11:30:00	3.989	1455.54	38.29	35.65	564	1.7
2015-12-04 11:20:00	3.989	1455.45	38.27	35.65	570	1.6
2015-12-04 11:10:00	3.989	1455.36	38.26	35.65	552	1.6
2015-12-04 11:00:00	3.989	1455.26	38.23	35.63	552	1.6
2015-12-04 10:50:00	3.988	1455.17	38.21	35.61	558	1.6
2015-12-04 10:40:00	3.988	1455.08	38.22	35.6	558	1.6
2015-12-04 10:30:00	3.988	1454.98	38.26	35.62	564	1.6
2015-12-04 10:20:00	3.988	1454.89	38.2	35.59	558	1.6
2015-12-04 10:10:00	3.987	1454.8	38.21	35.61	558	1.6
2015-12-04 10:00:00	3.987	1454.7	38.26	35.62	564	1.7
2015-12-04 09:50:00	3.987	1454.61	38.21	35.59	564	1.7
2015-12-04 09:40:00	3.986	1454.52	38.17	35.57	558	1.6
2015-12-04 09:30:00	3.986	1454.42	38.09	35.51	558	1.6
2015-12-04 09:20:00	3.986	1454.33	38.1	35.49	564	1.7
2015-12-04 09:10:00	3.986	1454.24	38.18	35.58	564	1.6
2015-12-04 09:00:00	3.985	1454.14	38.35	35.69	558	1.7
2015-12-04 08:50:00	3.985	1454.05	38.33	35.67	558	1.7
2015-12-04 08:40:00	3.985	1453.96	38.39	35.7	558	1.7
2015-12-04 08:30:00	3.984	1453.86	38.34	35.67	570	1.7
2015-12-04 08:20:00	3.984	1453.77	38.33	35.67	564	1.7
2015-12-04 08:10:00	3.984	1453.68	38.27	35.61	558	1.7
2015-12-04 08:00:00	3.984	1453.58	38.23	35.6	558	1.7
2015-12-04 07:50:00	3.983	1453.49	38.24	35.61	564	1.7
2015-12-04 07:40:00	3.983	1453.4	38.26	35.6	558	1.7
2015-12-04 07:30:00	3.983	1453.3	38.11	35.51	558	1.6
2015-12-04 07:20:00	3.982	1453.21	38.2	35.57	558	1.6
2015-12-04 07:10:00	3.982	1453.12	38.27	35.6	558	1.7
2015-12-04 07:00:00	3.982	1453.02	38.3	35.61	564	1.7
2015-12-04 06:50:00	3.982	1452.93	38.06	35.45	564	1.7
2015-12-04 06:40:00	3.981	1452.84	38.14	35.5	558	1.6
2015-12-04 06:30:00	3.981	1452.74	38.19	35.53	558	1.7
2015-12-04 06:20:00	3.981	1452.65	38.25	35.58	570	1.7
2015-12-04 06:10:00	3.98	1452.56	38.23	35.54	558	1.7
2015-12-04 06:00:00	3.98	1452.46	38.06	35.44	564	1.7
2015-12-04 05:50:00	3.98	1452.37	38.07	35.46	564	1.7
2015-12-04 05:40:00	3.98	1452.28	38.12	35.48	564	1.7
2015-12-04 05:30:00	3.979	1452.18	38.16	35.5	558	1.7
2015-12-04 05:20:00	3.979	1452.09	38.2	35.53	564	1.7
2015-12-04 05:10:00	3.979	1452	38.19	35.51	558	1.7
2015-12-04 05:00:00	3.978	1451.9	38.2	35.52	564	1.7
2015-12-04 04:50:00	3.978	1451.81	38.2	35.5	558	1.7
2015-12-04 04:40:00	3.978	1451.72	38.2	35.5	558	1.7
2015-12-04 04:30:00	3.978	1451.62	38.18	35.49	564	1.7
2015-12-04 04:20:00	3.977	1451.53	38.2	35.52	558	1.7
2015-12-04 04:10:00	3.977	1451.44	38.12	35.42	558	1.7
2015-12-04 04:00:00	3.977	1451.34	37.89	35.27	564	1.7
2015-12-04 03:50:00	3.976	1451.25	37.95	35.3	558	1.6
2015-12-04 03:40:00	3.976	1451.16	37.94	35.3	564	1.7
2015-12-04 03:30:00	3.976	1451.06	37.92	35.28	564	1.7
2015-12-04 03:20:00	3.976	1450.97	37.88	35.26	558	1.6
2015-12-04 03:10:00	3.975	1450.88	37.89	35.26	558	1.6
2015-12-04 03:00:00	3.975	1450.78	37.91	35.28	558	1.6
2015-12-04 02:50:00	3.975	1450.69	37.92	35.28	558	1.7
2015-12-04 02:40:00	3.974	1450.6	37.92	35.27	558	1.7
2015-12-04 02:30:00	3.974	1450.5	37.88	35.24	558	1.7
2015-12-04 02:20:00	3.974	1450.41	37.91	35.25	564	1.7
2015-12-04 02:10:00	3.974	1450.32	37.91	35.25	570	1.7
2015-12-04 02:00:00	3.973	1450.22	37.86	35.22	564	1.7
2015-12-04 01:50:00	3.973	1450.13	37.86	35.2	552	1.6
2015-12-04 01:40:00	3.973	1450.04	37.84	35.19	552	1.6
2015-12-04 01:30:00	3.972	1449.94	37.86	35.18	552	1.6
2015-12-04 01:20:00	3.972	1449.85	37.81	35.16	558	1.6
2015-12-04 01:10:00	3.972	1449.76	37.8	35.16	552	1.6
2015-12-04 01:00:00	3.972	1449.66	37.8	35.14	564	1.7
2015-12-04 00:50:00	3.971	1449.57	37.81	35.14	558	1.7
2015-12-04 00:40:00	3.971	1449.48	37.79	35.1	558	1.7
2015-12-04 00:30:00	3.971	1449.39	37.78	35.13	558	1.6
2015-12-04 00:20:00	3.97	1449.29	37.75	35.11	558	1.7
2015-12-04 00:10:00	3.97	1449.2	37.71	35.07	564	1.7
2015-12-04	3.97	1449.11	37.71	35.06	564	1.7
2015-12-03 23:50:00	3.97	1449.01	37.68	35.04	558	1.6
2015-12-03 23:40:00	3.969	1448.92	37.66	35.03	564	1.7
2015-12-03 23:30:00	3.969	1448.83	37.68	35.07	564	1.7
2015-12-03 23:20:00	3.969	1448.73	37.95	35.22	564	1.7
2015-12-03 23:10:00	3.968	1448.64	37.9	35.19	564	1.7
2015-12-03 23:00:00	3.968	1448.55	37.87	35.15	558	1.7
2015-12-03 22:50:00	3.968	1448.45	37.77	35.09	558	1.7
2015-12-03 22:40:00	3.968	1448.36	37.74	35.07	564	1.7
2015-12-03 22:30:00	3.967	1448.27	37.71	35.02	558	1.7
2015-12-03 22:20:00	3.967	1448.17	37.68	34.99	558	1.7
2015-12-03 22:10:00	3.967	1448.08	37.63	34.96	552	1.6
2015-12-03 22:00:00	3.966	1447.99	37.59	34.93	552	1.7
2015-12-03 21:50:00	3.966	1447.89	37.55	34.91	564	1.7
2015-12-03 21:40:00	3.966	1447.8	37.53	34.89	564	1.7
2015-12-03 21:30:00	3.966	1447.71	37.51	34.86	558	1.7
2015-12-03 21:20:00	3.965	1447.61	37.46	34.83	558	1.6
2015-12-03 21:10:00	3.965	1447.52	37.44	34.81	570	1.7
2015-12-03 21:00:00	3.965	1447.43	37.42	34.79	564	1.7
2015-12-03 20:50:00	3.964	1447.33	37.41	34.79	558	1.6
2015-12-03 20:40:00	3.964	1447.24	37.4	34.78	570	1.7
2015-12-03 20:30:00	3.964	1447.15	37.44	34.81	564	1.7
2015-12-03 20:20:00	3.964	1447.05	37.62	34.92	570	1.7
2015-12-03 20:10:00	3.963	1446.96	37.54	34.85	558	1.7
2015-12-03 20:00:00	3.963	1446.87	37.35	34.75	564	1.6
2015-12-03 19:50:00	3.963	1446.77	37.48	34.85	558	1.6
2015-12-03 19:40:00	3.962	1446.68	37.55	34.86	564	1.7
2015-12-03 19:30:00	3.962	1446.59	37.54	34.86	552	1.7
2015-12-03 19:20:00	3.962	1446.49	37.47	34.78	558	1.7
2015-12-03 19:10:00	3.962	1446.4	37.43	34.76	564	1.7
2015-12-03 19:00:00	3.961	1446.31	37.41	34.73	558	1.7
2015-12-03 18:50:00	3.961	1446.21	37.36	34.69	564	1.7
2015-12-03 18:40:00	3.961	1446.12	37.32	34.64	564	1.7
2015-12-03 18:30:00	3.96	1446.03	37.35	34.67	552	1.7
2015-12-03 18:20:00	3.96	1445.93	37.25	34.59	558	1.7
2015-12-03 18:10:00	3.96	1445.84	37.21	34.57	564	1.7
2015-12-03 18:00:00	3.96	1445.75	37.17	34.52	564	1.7
2015-12-03 17:50:00	3.959	1445.65	37.13	34.51	558	1.6
2015-12-03 17:40:00	3.959	1445.56	37.14	34.51	558	1.6
2015-12-03 17:30:00	3.959	1445.47	37.19	34.56	558	1.6
2015-12-03 17:20:00	3.958	1445.37	37.3	34.59	552	1.7
2015-12-03 17:10:00	3.958	1445.28	37.21	34.57	552	1.6
2015-12-03 17:00:00	3.958	1445.19	37.19	34.59	564	1.6
2015-12-03 16:50:00	3.958	1445.1	37.01	34.41	564	1.6
2015-12-03 16:40:00	3.957	1445	36.99	34.39	558	1.6
2015-12-03 16:30:00	3.957	1444.91	37.06	34.44	552	1.6
2015-12-03 16:20:00	3.957	1444.82	36.97	34.35	558	1.6
2015-12-03 16:10:00	3.956	1444.72	36.95	34.35	552	1.6
2015-12-03 16:00:00	3.956	1444.63	37.03	34.33	564	1.7
2015-12-03 15:50:00	3.956	1444.54	36.97	34.35	558	1.6
2015-12-03 15:40:00	3.956	1444.44	36.96	34.34	564	1.7
2015-12-03 15:30:00	3.955	1444.35	36.95	34.34	558	1.6
2015-12-03 15:20:00	3.955	1444.26	36.95	34.34	558	1.6
2015-12-03 15:10:00	3.955	1444.16	37.18	34.47	552	1.7
2015-12-03 15:00:00	3.954	1444.07	37.13	34.44	558	1.7
2015-12-03 14:50:00	3.954	1443.98	37.06	34.38	558	1.7
2015-12-03 14:40:00	3.954	1443.88	37	34.32	564	1.7
2015-12-03 14:30:00	3.954	1443.79	36.97	34.33	558	1.7
2015-12-03 14:20:00	3.953	1443.7	36.97	34.31	558	1.6
2015-12-03 14:10:00	3.953	1443.61	36.94	34.29	558	1.7
2015-12-03 14:00:00	3.953	1443.51	36.92	34.27	552	1.6
2015-12-03 13:50:00	3.952	1443.42	36.88	34.24	558	1.7
2015-12-03 13:40:00	3.952	1443.33	36.88	34.24	558	1.7
2015-12-03 13:30:00	3.952	1443.23	36.87	34.22	558	1.7
2015-12-03 13:20:00	3.952	1443.14	36.88	34.21	552	1.6
2015-12-03 13:10:00	3.951	1443.05	36.85	34.22	552	1.6
2015-12-03 13:00:00	3.951	1442.95	36.85	34.2	558	1.7
2015-12-03 12:50:00	3.951	1442.86	36.94	34.24	552	1.7
2015-12-03 12:40:00	3.95	1442.77	36.9	34.23	564	1.7
2015-12-03 12:30:00	3.95	1442.68	36.96	34.26	552	1.7
2015-12-03 12:20:00	3.95	1442.58	36.98	34.28	558	1.7
2015-12-03 12:10:00	3.95	1442.49	36.95	34.24	552	1.7
2015-12-03 12:00:00	3.949	1442.4	36.89	34.19	552	1.7
2015-12-03 11:50:00	3.949	1442.3	36.89	34.2	558	1.7
2015-12-03 11:40:00	3.949	1442.21	36.9	34.18	552	1.7
2015-12-03 11:30:00	3.948	1442.12	36.84	34.13	570	1.7
2015-12-03 11:20:00	3.948	1442.02	36.82	34.11	564	1.7
2015-12-03 11:10:00	3.948	1441.93	36.81	34.1	558	1.7
2015-12-03 11:00:00	3.948	1441.84	36.8	34.09	558	1.7
2015-12-03 10:50:00	3.947	1441.74	36.75	34.03	558	1.7
2015-12-03 10:40:00	3.947	1441.65	36.68	34	558	1.7
2015-12-03 10:30:00	3.947	1441.56	36.67	33.97	558	1.7
2015-12-03 10:20:00	3.946	1441.47	36.63	33.98	558	1.7
2015-12-03 10:10:00	3.946	1441.37	36.69	33.98	558	1.7
2015-12-03 10:00:00	3.946	1441.28	36.64	33.93	564	1.7
2015-12-03 09:50:00	3.946	1441.19	36.6	33.91	552	1.7
2015-12-03 09:40:00	3.945	1441.09	36.59	33.89	564	1.7
2015-12-03 09:30:00	3.945	1441	36.58	33.85	558	1.7
2015-12-03 09:20:00	3.945	1440.91	36.34	33.7	558	1.6
2015-12-03 09:10:00	3.944	1440.82	36.38	33.73	564	1.6
2015-12-03 09:00:00	3.944	1440.72	36.56	33.83	558	1.7
2015-12-03 08:50:00	3.944	1440.63	36.47	33.76	558	1.7
2015-12-03 08:40:00	3.943	1440.54	36.51	33.79	552	1.7
2015-12-03 08:30:00	3.943	1440.44	36.45	33.74	558	1.7
2015-12-03 08:20:00	3.943	1440.35	36.42	33.71	552	1.7
2015-12-03 08:10:00	3.943	1440.26	36.21	33.5	552	1.7
2015-12-03 08:00:00	3.942	1440.16	36.16	33.51	564	1.7
2015-12-03 07:50:00	3.942	1440.07	36.36	33.63	558	1.7
2015-12-03 07:40:00	3.942	1439.98	36.25	33.54	558	1.7
2015-12-03 07:30:00	3.941	1439.89	36.2	33.54	558	1.7
2015-12-03 07:20:00	3.941	1439.79	36.2	33.53	558	1.7
2015-12-03 07:10:00	3.941	1439.7	36.2	33.49	558	1.7
2015-12-03 07:00:00	3.941	1439.61	36.02	33.41	558	1.7
2015-12-03 06:50:00	3.94	1439.51	36.08	33.42	558	1.7
2015-12-03 06:40:00	3.94	1439.42	36.12	33.46	558	1.7
2015-12-03 06:30:00	3.94	1439.33	36.15	33.45	552	1.6
2015-12-03 06:20:00	3.939	1439.23	36.12	33.42	552	1.7
2015-12-03 06:10:00	3.939	1439.14	36.11	33.42	558	1.7
2015-12-03 06:00:00	3.939	1439.05	35.96	33.31	558	1.6
2015-12-03 05:50:00	3.939	1438.96	35.95	33.31	558	1.7
2015-12-03 05:40:00	3.938	1438.86	35.99	33.3	558	1.7
2015-12-03 05:30:00	3.938	1438.77	35.96	33.3	558	1.7
2015-12-03 05:20:00	3.938	1438.68	35.97	33.3	558	1.7
2015-12-03 05:10:00	3.937	1438.58	35.98	33.3	558	1.7
2015-12-03 05:00:00	3.937	1438.49	35.97	33.29	564	1.7
2015-12-03 04:50:00	3.937	1438.4	35.95	33.26	558	1.7
2015-12-03 04:40:00	3.937	1438.31	35.92	33.23	552	1.7
2015-12-03 04:30:00	3.936	1438.21	35.9	33.22	558	1.7
2015-12-03 04:20:00	3.936	1438.12	35.87	33.18	552	1.7
2015-12-03 04:10:00	3.936	1438.03	35.87	33.18	552	1.7
2015-12-03 04:00:00	3.935	1437.93	35.86	33.17	564	1.7
2015-12-03 03:50:00	3.935	1437.84	35.86	33.14	564	1.7
2015-12-03 03:40:00	3.935	1437.75	35.86	33.13	558	1.7
2015-12-03 03:30:00	3.935	1437.65	35.81	33.11	552	1.7
2015-12-03 03:20:00	3.934	1437.56	35.79	33.09	558	1.7
2015-12-03 03:10:00	3.934	1437.47	35.77	33.05	564	1.7
2015-12-03 03:00:00	3.934	1437.38	35.77	33.07	558	1.7
2015-12-03 02:50:00	3.933	1437.28	35.71	33.01	558	1.7
2015-12-03 02:40:00	3.933	1437.19	35.68	32.98	558	1.7
2015-12-03 02:30:00	3.933	1437.1	35.65	32.94	558	1.7
2015-12-03 02:20:00	3.933	1437.01	35.62	32.92	552	1.7
2015-12-03 02:10:00	3.932	1436.91	35.59	32.89	558	1.7
2015-12-03 02:00:00	3.932	1436.82	35.57	32.85	558	1.7
2015-12-03 01:50:00	3.932	1436.73	35.53	32.82	558	1.7
2015-12-03 01:40:00	3.931	1436.63	35.49	32.78	558	1.7
2015-12-03 01:30:00	3.931	1436.54	35.47	32.75	558	1.7
2015-12-03 01:20:00	3.931	1436.45	35.4	32.7	558	1.7
2015-12-03 01:10:00	3.931	1436.36	35.36	32.67	558	1.7
2015-12-03 01:00:00	3.93	1436.26	35.33	32.65	558	1.7
2015-12-03 00:50:00	3.93	1436.17	35.27	32.6	558	1.7
2015-12-03 00:40:00	3.93	1436.08	35.28	32.59	558	1.7
2015-12-03 00:30:00	3.929	1435.98	35.22	32.54	552	1.7
2015-12-03 00:20:00	3.929	1435.89	35.16	32.5	552	1.7
2015-12-03 00:10:00	3.929	1435.8	35.14	32.46	546	1.6
2015-12-03	3.929	1435.71	35.08	32.43	564	1.7
2015-12-02 23:50:00	3.928	1435.61	35.04	32.38	570	1.7
2015-12-02 23:40:00	3.928	1435.52	35.03	32.37	564	1.7
2015-12-02 23:30:00	3.928	1435.43	34.99	32.34	564	1.7
2015-12-02 23:20:00	3.927	1435.34	34.98	32.32	552	1.6
2015-12-02 23:10:00	3.927	1435.24	34.95	32.31	558	1.7
2015-12-02 23:00:00	3.927	1435.15	34.99	32.33	552	1.6
2015-12-02 22:50:00	3.927	1435.06	35.2	32.49	552	1.7
2015-12-02 22:40:00	3.926	1434.96	35.15	32.42	552	1.7
2015-12-02 22:30:00	3.926	1434.87	35.12	32.4	558	1.7
2015-12-02 22:20:00	3.926	1434.78	35.11	32.37	558	1.7
2015-12-02 22:10:00	3.925	1434.69	35.05	32.33	552	1.7
2015-12-02 22:00:00	3.925	1434.59	35.03	32.26	564	1.7
2015-12-02 21:50:00	3.925	1434.5	35.01	32.27	552	1.7
2015-12-02 21:40:00	3.924	1434.41	34.93	32.21	552	1.7
2015-12-02 21:30:00	3.924	1434.32	34.87	32.15	564	1.7
2015-12-02 21:20:00	3.924	1434.22	34.84	32.13	552	1.7
2015-12-02 21:10:00	3.924	1434.13	34.79	32.08	558	1.7
2015-12-02 21:00:00	3.923	1434.04	34.73	32.03	558	1.7
2015-12-02 20:50:00	3.923	1433.94	34.66	31.99	564	1.7
2015-12-02 20:40:00	3.923	1433.85	34.61	31.93	552	1.7
2015-12-02 20:30:00	3.922	1433.76	34.59	31.9	564	1.7
2015-12-02 20:20:00	3.922	1433.67	34.51	31.84	552	1.7
2015-12-02 20:10:00	3.922	1433.57	34.42	31.78	558	1.7
2015-12-02 20:00:00	3.922	1433.48	34.44	31.75	552	1.6
2015-12-02 19:50:00	3.921	1433.39	34.45	31.75	558	1.7
2015-12-02 19:40:00	3.921	1433.3	34.39	31.72	564	1.7
2015-12-02 19:30:00	3.921	1433.2	34.29	31.64	552	1.6
2015-12-02 19:20:00	3.92	1433.11	34.27	31.63	552	1.6
2015-12-02 19:10:00	3.92	1433.02	34.29	31.62	558	1.7
2015-12-02 19:00:00	3.92	1432.93	34.23	31.59	546	1.6
2015-12-02 18:50:00	3.92	1432.83	34.24	31.57	564	1.7
2015-12-02 18:40:00	3.919	1432.74	34.21	31.55	558	1.7
2015-12-02 18:30:00	3.919	1432.65	34.28	31.59	552	1.7
2015-12-02 18:20:00	3.919	1432.56	34.33	31.6	558	1.7
2015-12-02 18:10:00	3.918	1432.46	34.1	31.46	558	1.6
2015-12-02 18:00:00	3.918	1432.37	34.1	31.46	552	1.6
2015-12-02 17:50:00	3.918	1432.28	34.24	31.6	564	1.7
2015-12-02 17:40:00	3.918	1432.18	34.29	31.55	558	1.7
2015-12-02 17:30:00	3.917	1432.09	34.23	31.5	552	1.7
2015-12-02 17:20:00	3.917	1432	34.18	31.47	558	1.7
2015-12-02 17:10:00	3.917	1431.91	34.13	31.42	558	1.7
2015-12-02 17:00:00	3.916	1431.81	34.13	31.41	546	1.7
2015-12-02 16:50:00	3.916	1431.72	34.07	31.37	558	1.7
2015-12-02 16:40:00	3.916	1431.63	34.07	31.36	558	1.7
2015-12-02 16:30:00	3.916	1431.54	34.01	31.29	552	1.7
2015-12-02 16:20:00	3.915	1431.44	33.96	31.23	558	1.7
2015-12-02 16:10:00	3.915	1431.35	33.68	31.06	552	1.6
2015-12-02 16:00:00	3.915	1431.26	33.86	31.08	552	1.7
2015-12-02 15:50:00	3.914	1431.17	33.62	30.97	552	1.6
2015-12-02 15:40:00	3.914	1431.07	33.64	31	564	1.7
2015-12-02 15:30:00	3.914	1430.98	33.63	30.98	558	1.7
2015-12-02 15:20:00	3.914	1430.89	33.6	30.95	558	1.7
2015-12-02 15:10:00	3.913	1430.8	33.59	30.95	552	1.6
2015-12-02 15:00:00	3.913	1430.7	33.83	31.08	552	1.7
2015-12-02 14:50:00	3.913	1430.61	33.79	31.04	546	1.7
2015-12-02 14:40:00	3.912	1430.52	33.73	31	558	1.7
2015-12-02 14:30:00	3.912	1430.43	33.67	30.94	558	1.7
2015-12-02 14:20:00	3.912	1430.33	33.61	30.89	564	1.7
2015-12-02 14:10:00	3.912	1430.24	33.59	30.85	558	1.7
2015-12-02 14:00:00	3.911	1430.15	33.53	30.8	558	1.7
2015-12-02 13:50:00	3.911	1430.06	33.45	30.76	552	1.7
2015-12-02 13:40:00	3.911	1429.96	33.43	30.7	558	1.7
2015-12-02 13:30:00	3.91	1429.87	33.4	30.68	558	1.7
2015-12-02 13:20:00	3.91	1429.78	33.37	30.65	564	1.7
2015-12-02 13:10:00	3.91	1429.69	33.3	30.59	552	1.7
2015-12-02 13:00:00	3.91	1429.59	33.23	30.53	552	1.7
2015-12-02 12:50:00	3.909	1429.5	33.21	30.49	558	1.7
2015-12-02 12:40:00	3.909	1429.41	33.2	30.48	552	1.7
2015-12-02 12:30:00	3.909	1429.32	33.2	30.48	558	1.7
2015-12-02 12:20:00	3.908	1429.22	33.17	30.45	552	1.7
2015-12-02 12:10:00	3.908	1429.13	33.09	30.36	546	1.7
2015-12-02 12:00:00	3.908	1429.04	33.01	30.3	552	1.7
2015-12-02 11:50:00	3.908	1428.95	32.93	30.23	558	1.7
2015-12-02 11:40:00	3.907	1428.85	32.87	30.19	552	1.7
2015-12-02 11:30:00	3.907	1428.76	32.84	30.13	558	1.7
2015-12-02 11:20:00	3.907	1428.67	32.79	30.06	546	1.6
2015-12-02 11:10:00	3.906	1428.58	32.71	30.02	552	1.7
2015-12-02 11:00:00	3.906	1428.48	32.69	29.99	546	1.7
2015-12-02 10:50:00	3.906	1428.39	32.61	29.93	552	1.7
2015-12-02 10:40:00	3.905	1428.3	32.6	29.91	552	1.7
2015-12-02 10:30:00	3.905	1428.21	32.58	29.91	558	1.7
2015-12-02 10:20:00	3.905	1428.11	32.49	29.82	558	1.7
2015-12-02 10:10:00	3.905	1428.02	32.44	29.75	546	1.6
2015-12-02 10:00:00	3.904	1427.93	32.4	29.7	546	1.6
2015-12-02 09:50:00	3.904	1427.84	32.4	29.73	552	1.7
2015-12-02 09:40:00	3.904	1427.74	32.41	29.72	564	1.7
2015-12-02 09:30:00	3.903	1427.65	32.35	29.67	552	1.7
2015-12-02 09:20:00	3.903	1427.56	32.3	29.63	564	1.7
2015-12-02 09:10:00	3.903	1427.47	32.31	29.58	546	1.7
2015-12-02 09:00:00	3.903	1427.37	32.2	29.49	552	1.7
2015-12-02 08:50:00	3.902	1427.28	32.14	29.46	552	1.7
2015-12-02 08:40:00	3.902	1427.19	32.29	29.47	552	1.7
2015-12-02 08:30:00	3.902	1427.1	32.15	29.42	558	1.7
2015-12-02 08:20:00	3.901	1427.01	32.09	29.37	552	1.7
2015-12-02 08:10:00	3.901	1426.91	32.02	29.32	564	1.7
2015-12-02 08:00:00	3.901	1426.82	32	29.24	558	1.7
2015-12-02 07:50:00	3.901	1426.73	31.76	29.09	558	1.7
2015-12-02 07:40:00	3.9	1426.64	31.77	29.09	552	1.7
2015-12-02 07:30:00	3.9	1426.54	31.77	29.06	564	1.7
2015-12-02 07:20:00	3.9	1426.45	31.73	29.02	546	1.7
2015-12-02 07:10:00	3.899	1426.36	31.69	28.94	552	1.7
2015-12-02 07:00:00	3.899	1426.27	31.57	28.88	552	1.7
2015-12-02 06:50:00	3.899	1426.17	31.58	28.86	546	1.7
2015-12-02 06:40:00	3.899	1426.08	31.34	28.67	552	1.6
2015-12-02 06:30:00	3.898	1425.99	31.29	28.67	564	1.7
2015-12-02 06:20:00	3.898	1425.9	31.31	28.65	546	1.6
2015-12-02 06:10:00	3.898	1425.81	31.35	28.64	558	1.7
2015-12-02 06:00:00	3.897	1425.71	31.31	28.6	564	1.7
2015-12-02 05:50:00	3.897	1425.62	31.25	28.54	552	1.7
2015-12-02 05:40:00	3.897	1425.53	31.16	28.43	552	1.7
2015-12-02 05:30:00	3.897	1425.44	31.09	28.42	558	1.7
2015-12-02 05:20:00	3.896	1425.34	31.03	28.36	570	1.7
2015-12-02 05:10:00	3.896	1425.25	30.97	28.29	558	1.7
2015-12-02 05:00:00	3.896	1425.16	30.92	28.22	558	1.7
2015-12-02 04:50:00	3.895	1425.06	30.61	28	564	1.7
2015-12-02 04:40:00	3.895	1424.97	30.56	27.98	558	1.7
2015-12-02 04:30:00	3.895	1424.88	30.57	27.91	552	1.6
2015-12-02 04:20:00	3.895	1424.79	30.52	27.87	552	1.6
2015-12-02 04:10:00	3.894	1424.69	30.51	27.83	558	1.7
2015-12-02 04:00:00	3.894	1424.6	30.44	27.78	558	1.7
2015-12-02 03:50:00	3.894	1424.51	30.41	27.72	558	1.7
2015-12-02 03:40:00	3.893	1424.42	30.35	27.67	546	1.6
2015-12-02 03:30:00	3.893	1424.33	30.3	27.61	552	1.7
2015-12-02 03:20:00	3.893	1424.23	30.2	27.55	546	1.6
2015-12-02 03:10:00	3.893	1424.14	30.17	27.5	558	1.7
2015-12-02 03:00:00	3.892	1424.05	30.17	27.46	558	1.7
2015-12-02 02:50:00	3.892	1423.96	30.06	27.37	552	1.7
2015-12-02 02:40:00	3.892	1423.86	30	27.31	552	1.7
2015-12-02 02:30:00	3.891	1423.77	29.94	27.24	558	1.7
2015-12-02 02:20:00	3.891	1423.68	29.9	27.18	558	1.7
2015-12-02 02:10:00	3.891	1423.59	29.83	27.13	558	1.7
2015-12-02 02:00:00	3.891	1423.49	29.84	27.13	552	1.7
2015-12-02 01:50:00	3.89	1423.4	29.75	27.02	546	1.7
2015-12-02 01:40:00	3.89	1423.31	29.66	26.94	546	1.7
2015-12-02 01:30:00	3.89	1423.22	29.58	26.86	552	1.7
2015-12-02 01:20:00	3.889	1423.13	29.49	26.78	558	1.7
2015-12-02 01:10:00	3.889	1423.03	29.43	26.7	552	1.7
2015-12-02 01:00:00	3.889	1422.94	29.32	26.58	558	1.7
2015-12-02 00:50:00	3.889	1422.85	29.16	26.5	570	1.7
2015-12-02 00:40:00	3.888	1422.76	29.05	26.38	552	1.7
2015-12-02 00:30:00	3.888	1422.66	29.01	26.29	552	1.7
2015-12-02 00:20:00	3.888	1422.57	28.86	26.2	558	1.7
2015-12-02 00:10:00	3.887	1422.48	28.84	26.12	558	1.7
2015-12-02	3.887	1422.39	28.72	26.03	546	1.6
2015-12-01 23:50:00	3.887	1422.29	28.62	25.91	540	1.6
2015-12-01 23:40:00	3.886	1422.2	28.52	25.81	552	1.7
2015-12-01 23:30:00	3.886	1422.11	28.34	25.68	552	1.7
2015-12-01 23:20:00	3.886	1422.02	28.28	25.62	558	1.7
2015-12-01 23:10:00	3.886	1421.92	28.21	25.53	552	1.7
2015-12-01 23:00:00	3.885	1421.83	28.17	25.47	558	1.7
2015-12-01 22:50:00	3.885	1421.74	28.07	25.34	546	1.7
2015-12-01 22:40:00	3.885	1421.65	27.93	25.24	564	1.7
2015-12-01 22:30:00	3.884	1421.55	27.8	25.13	558	1.7
2015-12-01 22:20:00	3.884	1421.46	27.69	24.98	552	1.7
2015-12-01 22:10:00	3.884	1421.37	27.55	24.86	552	1.7
2015-12-01 22:00:00	3.884	1421.28	27.38	24.74	552	1.7
2015-12-01 21:50:00	3.883	1421.18	27.25	24.6	552	1.7
2015-12-01 21:40:00	3.883	1421.09	27.15	24.47	552	1.6
2015-12-01 21:30:00	3.883	1421	27.02	24.38	546	1.6
2015-12-01 21:20:00	3.882	1420.91	27.07	24.3	552	1.7
2015-12-01 21:10:00	3.882	1420.82	27.03	24.3	558	1.7
2015-12-01 21:00:00	3.882	1420.72	26.87	24.15	552	1.7
2015-12-01 20:50:00	3.882	1420.63	26.71	23.95	552	1.7
2015-12-01 20:40:00	3.881	1420.54	26.54	23.81	558	1.7
2015-12-01 20:30:00	3.881	1420.45	26.43	23.68	546	1.7
2015-12-01 20:20:00	3.881	1420.35	26.21	23.48	558	1.7
2015-12-01 20:10:00	3.88	1420.26	26.04	23.33	558	1.7
2015-12-01 20:00:00	3.88	1420.17	25.88	23.15	552	1.7
2015-12-01 19:50:00	3.88	1420.08	25.7	22.97	546	1.7
2015-12-01 19:40:00	3.88	1419.99	25.49	22.79	552	1.7
2015-12-01 19:30:00	3.879	1419.9	25.29	22.59	558	1.7
2015-12-01 19:20:00	3.879	1419.8	25.13	22.4	540	1.6
2015-12-01 19:10:00	3.879	1419.71	24.88	22.2	546	1.7
2015-12-01 19:00:00	3.878	1419.62	24.72	22.02	552	1.7
2015-12-01 18:50:00	3.878	1419.53	24.49	21.8	552	1.7
2015-12-01 18:40:00	3.878	1419.44	24.24	21.56	558	1.7
2015-12-01 18:30:00	3.878	1419.34	23.97	21.31	552	1.6
2015-12-01 18:20:00	3.877	1419.25	23.73	21.07	546	1.6
2015-12-01 18:10:00	3.877	1419.16	23.49	20.83	540	1.6
2015-12-01 18:00:00	3.877	1419.07	23.28	20.62	552	1.7
2015-12-01 17:50:00	3.876	1418.98	23	20.33	546	1.6
2015-12-01 17:40:00	3.876	1418.89	22.69	20.02	546	1.6
2015-12-01 17:30:00	3.876	1418.8	22.37	19.7	552	1.6
2015-12-01 17:20:00	3.876	1418.71	22	19.33	552	1.7
2015-12-01 17:10:00	3.875	1418.61	21.64	18.95	552	1.7
2015-12-01 17:00:00	3.875	1418.52	20.94	18.24	546	1.7
2015-12-01 16:50:00	3.875	1418.43	19.36	16.77	558	1.7
2015-12-01 16:40:00	3.875	1418.34	11.37	11.4	540	0
2015-12-01 16:30:00	3.875	1418.25	11.38	11.41	528	0
2015-12-01 16:20:00	3.875	1418.16	11.39	11.43	534	0
2015-12-01 16:10:00	3.875	1418.07	11.46	11.49	534	0
2015-12-01 16:00:00	3.875	1417.97	11.58	11.6	654	0
2015-12-01 15:50:00	3.875	1417.89	11.9	11.9	432	0

## Sheet: LM3
Date	Heat energy #1 ~ E1 [MWh]	V1 [m3]	T1 [C]	T2 [C]	FLOW1 [l/h]	EFFECT1 [kW]
2016-02-02 15:20:00	4.491	1557.57	44.03	39.19	498	2.8
2016-02-02 15:10:00	4.491	1557.49	44.06	39.2	498	2.7
2016-02-02 15:00:00	4.49	1557.4	44.2	39.36	498	2.7
2016-02-02 14:50:00	4.49	1557.32	44.28	39.32	504	2.8
2016-02-02 14:40:00	4.489	1557.24	44.32	39.32	492	2.8
2016-02-02 14:30:00	4.489	1557.16	44.28	39.29	498	2.8
2016-02-02 14:20:00	4.488	1557.07	44.23	39.28	498	2.8
2016-02-02 14:10:00	4.488	1556.99	44.21	39.23	498	2.8
2016-02-02 14:00:00	4.487	1556.91	44.06	39.19	492	2.7
2016-02-02 13:50:00	4.487	1556.83	44.08	39.19	486	2.7
2016-02-02 13:40:00	4.486	1556.74	44.12	39.2	498	2.8
2016-02-02 13:30:00	4.486	1556.66	44.08	39.19	498	2.8
2016-02-02 13:20:00	4.486	1556.58	44.09	39.22	492	2.7
2016-02-02 13:10:00	4.485	1556.5	44.12	39.2	498	2.8
2016-02-02 13:00:00	4.485	1556.41	44.19	39.23	492	2.7
2016-02-02 12:50:00	4.484	1556.33	44.01	39.11	504	2.8
2016-02-02 12:40:00	4.484	1556.25	44.24	39.3	492	2.7
2016-02-02 12:30:00	4.483	1556.16	44.24	39.3	498	2.8
2016-02-02 12:20:00	4.483	1556.08	44.22	39.28	498	2.8
2016-02-02 12:10:00	4.482	1556	44.22	39.27	504	2.8
2016-02-02 12:00:00	4.482	1555.92	44.18	39.29	492	2.7
2016-02-02 11:50:00	4.481	1555.83	44.27	39.32	492	2.8
2016-02-02 11:40:00	4.481	1555.75	44.56	39.45	492	2.8
2016-02-02 11:30:00	4.48	1555.67	44.5	39.44	504	2.9
2016-02-02 11:20:00	4.48	1555.59	44.45	39.41	498	2.8
2016-02-02 11:10:00	4.479	1555.5	44.49	39.42	498	2.8
2016-02-02 11:00:00	4.479	1555.42	44.46	39.38	498	2.8
2016-02-02 10:50:00	4.478	1555.34	44.37	39.34	498	2.8
2016-02-02 10:40:00	4.478	1555.25	44.39	39.32	498	2.9
2016-02-02 10:30:00	4.477	1555.17	44.32	39.35	498	2.8
2016-02-02 10:20:00	4.477	1555.09	44.35	39.3	492	2.8
2016-02-02 10:10:00	4.477	1555.01	44.3	39.26	504	2.8
2016-02-02 10:00:00	4.476	1554.92	44.23	39.21	504	2.8
2016-02-02 09:50:00	4.476	1554.84	43.91	39.07	492	2.7
2016-02-02 09:40:00	4.475	1554.76	43.91	39.07	498	2.7
2016-02-02 09:30:00	4.475	1554.67	44.01	39.13	498	2.8
2016-02-02 09:20:00	4.474	1554.59	44.04	39.16	498	2.8
2016-02-02 09:10:00	4.474	1554.51	44.17	39.25	498	2.8
2016-02-02 09:00:00	4.473	1554.43	44.36	39.33	492	2.8
2016-02-02 08:50:00	4.473	1554.34	44.34	39.31	492	2.8
2016-02-02 08:40:00	4.472	1554.26	44.26	39.27	498	2.8
2016-02-02 08:30:00	4.472	1554.18	44.29	39.27	498	2.8
2016-02-02 08:20:00	4.471	1554.09	44.21	39.19	504	2.9
2016-02-02 08:10:00	4.471	1554.01	44.17	39.2	498	2.8
2016-02-02 08:00:00	4.47	1553.93	44.19	39.2	492	2.8
2016-02-02 07:50:00	4.47	1553.84	44.21	39.21	498	2.8
2016-02-02 07:40:00	4.469	1553.76	44.13	39.08	498	2.8
2016-02-02 07:30:00	4.469	1553.68	43.98	39.09	498	2.8
2016-02-02 07:20:00	4.468	1553.6	44.07	39.16	492	2.7
2016-02-02 07:10:00	4.468	1553.51	44.25	39.23	498	2.8
2016-02-02 07:00:00	4.468	1553.43	44.28	39.21	498	2.9
2016-02-02 06:50:00	4.467	1553.35	44.06	39.13	498	2.8
2016-02-02 06:40:00	4.467	1553.26	44.13	39.14	498	2.8
2016-02-02 06:30:00	4.466	1553.18	44.15	39.17	492	2.8
2016-02-02 06:20:00	4.466	1553.1	44.14	39.16	498	2.8
2016-02-02 06:10:00	4.465	1553.01	44.06	38.99	498	2.8
2016-02-02 06:00:00	4.465	1552.93	43.9	39.01	492	2.7
2016-02-02 05:50:00	4.464	1552.85	43.88	39.05	498	2.7
2016-02-02 05:40:00	4.464	1552.76	43.96	39.07	504	2.8
2016-02-02 05:30:00	4.463	1552.68	44.04	39.16	498	2.7
2016-02-02 05:20:00	4.463	1552.6	44.07	39.12	504	2.8
2016-02-02 05:10:00	4.462	1552.51	44.06	39.15	510	2.8
2016-02-02 05:00:00	4.462	1552.43	44.08	39.14	498	2.8
2016-02-02 04:50:00	4.461	1552.34	44.07	39.12	510	2.8
2016-02-02 04:40:00	4.461	1552.26	44.01	39.11	504	2.8
2016-02-02 04:30:00	4.46	1552.18	44.01	39.12	510	2.8
2016-02-02 04:20:00	4.46	1552.09	44.07	39.12	504	2.8
2016-02-02 04:10:00	4.459	1552.01	44.08	39.13	504	2.8
2016-02-02 04:00:00	4.459	1551.93	44.12	39.12	510	2.9
2016-02-02 03:50:00	4.458	1551.84	44.08	39.12	510	2.9
2016-02-02 03:40:00	4.458	1551.76	44.1	39.13	504	2.8
2016-02-02 03:30:00	4.458	1551.68	44.14	39.11	492	2.8
2016-02-02 03:20:00	4.457	1551.59	44.14	39.11	498	2.8
2016-02-02 03:10:00	4.457	1551.51	44.08	39.07	498	2.8
2016-02-02 03:00:00	4.456	1551.43	44.06	39.04	492	2.8
2016-02-02 02:50:00	4.456	1551.34	44	39.05	504	2.8
2016-02-02 02:40:00	4.455	1551.26	43.99	39.05	504	2.8
2016-02-02 02:30:00	4.455	1551.18	43.98	39.03	504	2.8
2016-02-02 02:20:00	4.454	1551.09	43.98	39.05	504	2.8
2016-02-02 02:10:00	4.454	1551.01	43.92	39.03	504	2.8
2016-02-02 02:00:00	4.453	1550.92	43.98	39.02	498	2.8
2016-02-02 01:50:00	4.453	1550.84	43.9	39.01	510	2.9
2016-02-02 01:40:00	4.452	1550.76	43.92	39.01	504	2.8
2016-02-02 01:30:00	4.452	1550.67	43.95	39	504	2.8
2016-02-02 01:20:00	4.451	1550.59	43.94	39.01	504	2.8
2016-02-02 01:10:00	4.451	1550.5	43.93	39.01	504	2.8
2016-02-02 01:00:00	4.45	1550.42	43.93	38.97	498	2.8
2016-02-02 00:50:00	4.45	1550.34	43.88	38.98	498	2.8
2016-02-02 00:40:00	4.449	1550.25	43.88	38.95	504	2.8
2016-02-02 00:30:00	4.449	1550.17	43.83	38.93	504	2.8
2016-02-02 00:20:00	4.448	1550.08	43.85	38.91	504	2.8
2016-02-02 00:10:00	4.448	1550	43.81	38.9	504	2.8
2016-02-02	4.448	1549.92	43.81	38.89	504	2.8
2016-02-01 23:50:00	4.447	1549.83	43.79	38.86	504	2.8
2016-02-01 23:40:00	4.447	1549.75	43.75	38.86	504	2.8
2016-02-01 23:30:00	4.446	1549.66	43.78	38.89	498	2.7
2016-02-01 23:20:00	4.446	1549.58	43.77	38.9	504	2.8
2016-02-01 23:10:00	4.445	1549.5	44.09	39.07	510	2.9
2016-02-01 23:00:00	4.445	1549.41	43.99	39.02	510	2.9
2016-02-01 22:50:00	4.444	1549.33	43.94	38.98	504	2.8
2016-02-01 22:40:00	4.444	1549.24	43.94	38.97	510	2.9
2016-02-01 22:30:00	4.443	1549.16	43.86	38.95	504	2.8
2016-02-01 22:20:00	4.443	1549.07	43.86	38.93	510	2.8
2016-02-01 22:10:00	4.442	1548.99	43.82	38.89	504	2.8
2016-02-01 22:00:00	4.442	1548.9	43.78	38.86	510	2.9
2016-02-01 21:50:00	4.441	1548.82	43.74	38.86	504	2.8
2016-02-01 21:40:00	4.441	1548.73	43.7	38.83	516	2.8
2016-02-01 21:30:00	4.44	1548.65	43.69	38.79	504	2.8
2016-02-01 21:20:00	4.44	1548.56	43.63	38.76	510	2.8
2016-02-01 21:10:00	4.439	1548.48	43.59	38.76	498	2.7
2016-02-01 21:00:00	4.439	1548.39	43.62	38.78	522	2.9
2016-02-01 20:50:00	4.438	1548.31	43.63	38.76	504	2.8
2016-02-01 20:40:00	4.438	1548.22	43.61	38.74	516	2.8
2016-02-01 20:30:00	4.437	1548.14	43.53	38.69	510	2.8
2016-02-01 20:20:00	4.437	1548.05	43.45	38.62	504	2.8
2016-02-01 20:10:00	4.437	1547.97	43.39	38.63	516	2.8
2016-02-01 20:00:00	4.436	1547.88	43.31	38.58	516	2.7
2016-02-01 19:50:00	4.436	1547.8	43.31	38.56	510	2.7
2016-02-01 19:40:00	4.435	1547.72	43.3	38.55	504	2.7
2016-02-01 19:30:00	4.435	1547.63	43.5	38.71	510	2.7
2016-02-01 19:20:00	4.434	1547.55	43.61	38.74	516	2.8
2016-02-01 19:10:00	4.434	1547.46	43.56	38.71	516	2.8
2016-02-01 19:00:00	4.433	1547.37	43.54	38.67	510	2.8
2016-02-01 18:50:00	4.433	1547.29	43.46	38.63	516	2.8
2016-02-01 18:40:00	4.432	1547.2	43.42	38.62	510	2.8
2016-02-01 18:30:00	4.432	1547.12	43.36	38.56	504	2.7
2016-02-01 18:20:00	4.431	1547.03	43.31	38.53	510	2.7
2016-02-01 18:10:00	4.431	1546.95	43.22	38.48	516	2.8
2016-02-01 18:00:00	4.43	1546.86	43.15	38.45	516	2.8
2016-02-01 17:50:00	4.43	1546.78	43.11	38.43	516	2.7
2016-02-01 17:40:00	4.43	1546.69	43.1	38.43	510	2.7
2016-02-01 17:30:00	4.429	1546.61	43.14	38.46	516	2.7
2016-02-01 17:20:00	4.429	1546.52	43.2	38.49	510	2.7
2016-02-01 17:10:00	4.428	1546.44	43.23	38.51	510	2.7
2016-02-01 17:00:00	4.428	1546.35	43.32	38.58	504	2.7
2016-02-01 16:50:00	4.427	1546.27	43.33	38.58	510	2.7
2016-02-01 16:40:00	4.427	1546.18	43.37	38.61	516	2.8
2016-02-01 16:30:00	4.426	1546.09	43.41	38.6	516	2.8
2016-02-01 16:20:00	4.426	1546.01	43.41	38.63	516	2.8
2016-02-01 16:10:00	4.425	1545.92	43.41	38.62	510	2.8
2016-02-01 16:00:00	4.425	1545.84	43.35	38.57	516	2.8
2016-02-01 15:50:00	4.424	1545.75	43.3	38.58	522	2.8
2016-02-01 15:40:00	4.424	1545.66	43.46	38.52	504	2.8
2016-02-01 15:30:00	4.423	1545.58	43.46	38.5	504	2.8
2016-02-01 15:20:00	4.423	1545.5	43.38	38.47	504	2.8
2016-02-01 15:10:00	4.422	1545.41	43.39	38.47	492	2.7
2016-02-01 15:00:00	4.422	1545.33	43.38	38.46	492	2.7
2016-02-01 14:50:00	4.422	1545.25	43.26	38.41	504	2.8
2016-02-01 14:40:00	4.421	1545.16	43.24	38.37	492	2.7
2016-02-01 14:30:00	4.421	1545.08	43.2	38.39	498	2.7
2016-02-01 14:20:00	4.42	1545	43.19	38.37	504	2.7
2016-02-01 14:10:00	4.42	1544.91	43.27	38.36	492	2.7
2016-02-01 14:00:00	4.419	1544.83	43.19	38.34	498	2.7
2016-02-01 13:50:00	4.419	1544.75	43.21	38.34	498	2.7
2016-02-01 13:40:00	4.418	1544.67	43.27	38.36	498	2.7
2016-02-01 13:30:00	4.418	1544.58	43.25	38.34	498	2.8
2016-02-01 13:20:00	4.417	1544.5	43.27	38.4	498	2.7
2016-02-01 13:10:00	4.417	1544.42	43.29	38.41	504	2.8
2016-02-01 13:00:00	4.416	1544.33	43.27	38.39	510	2.8
2016-02-01 12:50:00	4.416	1544.25	43.25	38.4	498	2.7
2016-02-01 12:40:00	4.415	1544.16	43.24	38.43	510	2.8
2016-02-01 12:30:00	4.415	1544.08	43.29	38.44	510	2.8
2016-02-01 12:20:00	4.415	1544	43.31	38.43	498	2.8
2016-02-01 12:10:00	4.414	1543.91	43.29	38.45	510	2.8
2016-02-01 12:00:00	4.414	1543.83	43.45	38.5	510	2.9
2016-02-01 11:50:00	4.413	1543.75	43.4	38.47	504	2.8
2016-02-01 11:40:00	4.413	1543.66	43.43	38.48	510	2.8
2016-02-01 11:30:00	4.412	1543.58	43.39	38.51	510	2.8
2016-02-01 11:20:00	4.412	1543.49	43.4	38.5	504	2.8
2016-02-01 11:10:00	4.411	1543.41	43.51	38.54	510	2.8
2016-02-01 11:00:00	4.411	1543.32	43.49	38.54	504	2.8
2016-02-01 10:50:00	4.41	1543.24	43.41	38.51	510	2.8
2016-02-01 10:40:00	4.41	1543.15	43.3	38.47	510	2.8
2016-02-01 10:30:00	4.409	1543.07	43.27	38.46	510	2.8
2016-02-01 10:20:00	4.409	1542.98	43.28	38.43	516	2.8
2016-02-01 10:10:00	4.408	1542.9	43.25	38.4	516	2.8
2016-02-01 10:00:00	4.408	1542.81	43.07	38.21	510	2.8
2016-02-01 09:50:00	4.407	1542.73	42.97	38.25	504	2.7
2016-02-01 09:40:00	4.407	1542.64	43.02	38.26	510	2.7
2016-02-01 09:30:00	4.407	1542.56	43.06	38.27	504	2.7
2016-02-01 09:20:00	4.406	1542.47	43.13	38.3	510	2.8
2016-02-01 09:10:00	4.406	1542.39	43.12	38.33	516	2.8
2016-02-01 09:00:00	4.405	1542.31	43.07	38.29	510	2.7
2016-02-01 08:50:00	4.405	1542.22	43.01	38.27	510	2.7
2016-02-01 08:40:00	4.404	1542.13	43.07	38.27	516	2.8
2016-02-01 08:30:00	4.404	1542.05	43.08	38.31	510	2.8
2016-02-01 08:20:00	4.403	1541.96	43.11	38.35	516	2.8
2016-02-01 08:10:00	4.403	1541.88	43.2	38.31	504	2.8
2016-02-01 08:00:00	4.402	1541.8	43.21	38.31	498	2.8
2016-02-01 07:50:00	4.402	1541.71	43.28	38.35	498	2.8
2016-02-01 07:40:00	4.401	1541.63	43.29	38.37	504	2.8
2016-02-01 07:30:00	4.401	1541.54	43.28	38.33	498	2.8
2016-02-01 07:20:00	4.4	1541.46	43.14	38.3	504	2.8
2016-02-01 07:10:00	4.4	1541.38	43.24	38.3	504	2.8
2016-02-01 07:00:00	4.399	1541.29	43.09	38.24	498	2.7
2016-02-01 06:50:00	4.399	1541.21	43.16	38.27	504	2.8
2016-02-01 06:40:00	4.399	1541.13	43.13	38.28	510	2.8
2016-02-01 06:30:00	4.398	1541.04	42.92	38.15	510	2.7
2016-02-01 06:20:00	4.398	1540.96	43.01	38.21	504	2.7
2016-02-01 06:10:00	4.397	1540.87	43.14	38.27	504	2.8
2016-02-01 06:00:00	4.397	1540.79	43.24	38.31	498	2.7
2016-02-01 05:50:00	4.396	1540.71	43.25	38.37	510	2.8
2016-02-01 05:40:00	4.396	1540.62	43.34	38.43	504	2.8
2016-02-01 05:30:00	4.395	1540.54	43.44	38.44	504	2.8
2016-02-01 05:20:00	4.395	1540.46	43.44	38.44	498	2.8
2016-02-01 05:10:00	4.394	1540.37	43.52	38.49	498	2.8
2016-02-01 05:00:00	4.394	1540.29	43.49	38.47	504	2.9
2016-02-01 04:50:00	4.393	1540.2	43.46	38.47	504	2.8
2016-02-01 04:40:00	4.393	1540.12	43.43	38.45	504	2.8
2016-02-01 04:30:00	4.392	1540.03	43.43	38.46	510	2.9
2016-02-01 04:20:00	4.392	1539.95	43.44	38.46	504	2.8
2016-02-01 04:10:00	4.391	1539.87	43.46	38.44	510	2.9
2016-02-01 04:00:00	4.391	1539.78	43.45	38.43	504	2.8
2016-02-01 03:50:00	4.39	1539.7	43.44	38.43	510	2.9
2016-02-01 03:40:00	4.39	1539.61	43.49	38.42	498	2.9
2016-02-01 03:30:00	4.389	1539.53	43.42	38.38	504	2.9
2016-02-01 03:20:00	4.389	1539.44	43.42	38.39	504	2.9
2016-02-01 03:10:00	4.388	1539.36	43.37	38.37	510	2.9
2016-02-01 03:00:00	4.388	1539.28	43.42	38.39	498	2.8
2016-02-01 02:50:00	4.387	1539.19	43.43	38.38	504	2.9
2016-02-01 02:40:00	4.387	1539.11	43.44	38.37	498	2.9
2016-02-01 02:30:00	4.387	1539.03	43.39	38.35	504	2.9
2016-02-01 02:20:00	4.386	1538.94	43.39	38.33	504	2.9
2016-02-01 02:10:00	4.386	1538.86	43.38	38.31	498	2.9
2016-02-01 02:00:00	4.385	1538.77	43.31	38.31	504	2.9
2016-02-01 01:50:00	4.385	1538.69	43.37	38.28	510	2.9
2016-02-01 01:40:00	4.384	1538.6	43.3	38.3	504	2.9
2016-02-01 01:30:00	4.384	1538.52	43.26	38.27	510	2.9
2016-02-01 01:20:00	4.383	1538.44	43.24	38.26	504	2.8
2016-02-01 01:10:00	4.383	1538.35	43.22	38.22	504	2.8
2016-02-01 01:00:00	4.382	1538.27	43.21	38.22	504	2.8
2016-02-01 00:50:00	4.382	1538.18	43.27	38.2	498	2.9
2016-02-01 00:40:00	4.381	1538.1	43.24	38.2	504	2.9
2016-02-01 00:30:00	4.381	1538.02	43.2	38.17	510	2.9
2016-02-01 00:20:00	4.38	1537.93	43.05	38.07	504	2.9
2016-02-01 00:10:00	4.38	1537.85	43.2	38.1	510	2.9
2016-02-01	4.379	1537.76	42.99	38.05	510	2.9
2016-01-31 23:50:00	4.379	1537.68	43.01	38.03	504	2.8
2016-01-31 23:40:00	4.378	1537.59	42.98	38.02	504	2.8
2016-01-31 23:30:00	4.378	1537.51	42.95	38.02	492	2.8
2016-01-31 23:20:00	4.377	1537.43	42.93	37.99	498	2.8
2016-01-31 23:10:00	4.377	1537.34	42.97	38	504	2.9
2016-01-31 23:00:00	4.376	1537.26	42.94	37.99	516	2.9
2016-01-31 22:50:00	4.376	1537.18	42.82	37.97	510	2.8
2016-01-31 22:40:00	4.375	1537.09	42.84	37.91	498	2.8
2016-01-31 22:30:00	4.375	1537.01	42.82	37.94	510	2.8
2016-01-31 22:20:00	4.374	1536.92	42.82	37.92	504	2.8
2016-01-31 22:10:00	4.374	1536.84	42.79	37.93	504	2.8
2016-01-31 22:00:00	4.373	1536.75	42.94	38.03	504	2.8
2016-01-31 21:50:00	4.373	1536.67	43.07	38.05	510	2.9
2016-01-31 21:40:00	4.372	1536.58	43.1	38.04	504	2.9
2016-01-31 21:30:00	4.372	1536.5	43.08	38.01	498	2.9
2016-01-31 21:20:00	4.372	1536.42	43	37.99	504	2.8
2016-01-31 21:10:00	4.371	1536.33	42.89	37.94	504	2.9
2016-01-31 21:00:00	4.371	1536.25	42.87	37.94	510	2.9
2016-01-31 20:50:00	4.37	1536.16	42.86	37.9	504	2.8
2016-01-31 20:40:00	4.37	1536.08	42.83	37.88	510	2.9
2016-01-31 20:30:00	4.369	1535.99	42.78	37.84	510	2.8
2016-01-31 20:20:00	4.369	1535.91	42.78	37.83	498	2.8
2016-01-31 20:10:00	4.368	1535.83	42.67	37.79	498	2.7
2016-01-31 20:00:00	4.368	1535.74	42.69	37.78	516	2.9
2016-01-31 19:50:00	4.367	1535.66	42.68	37.77	510	2.8
2016-01-31 19:40:00	4.367	1535.57	42.68	37.77	504	2.8
2016-01-31 19:30:00	4.366	1535.49	42.59	37.71	516	2.9
2016-01-31 19:20:00	4.366	1535.4	42.56	37.72	504	2.8
2016-01-31 19:10:00	4.365	1535.32	42.53	37.68	510	2.8
2016-01-31 19:00:00	4.365	1535.24	42.5	37.66	510	2.8
2016-01-31 18:50:00	4.364	1535.15	42.46	37.65	504	2.8
2016-01-31 18:40:00	4.364	1535.07	42.41	37.61	504	2.7
2016-01-31 18:30:00	4.363	1534.98	42.36	37.59	504	2.7
2016-01-31 18:20:00	4.363	1534.9	42.39	37.58	510	2.8
2016-01-31 18:10:00	4.362	1534.81	42.35	37.59	510	2.7
2016-01-31 18:00:00	4.362	1534.73	42.37	37.61	510	2.8
2016-01-31 17:50:00	4.362	1534.65	42.48	37.62	504	2.8
2016-01-31 17:40:00	4.361	1534.56	42.42	37.62	504	2.7
2016-01-31 17:30:00	4.361	1534.48	42.45	37.6	504	2.8
2016-01-31 17:20:00	4.36	1534.39	42.51	37.67	504	2.7
2016-01-31 17:10:00	4.36	1534.31	42.61	37.71	498	2.8
2016-01-31 17:00:00	4.359	1534.23	42.71	37.76	498	2.8
2016-01-31 16:50:00	4.359	1534.14	42.74	37.79	498	2.8
2016-01-31 16:40:00	4.358	1534.06	42.77	37.82	498	2.8
2016-01-31 16:30:00	4.358	1533.97	42.85	37.86	504	2.8
2016-01-31 16:20:00	4.357	1533.89	42.84	37.87	510	2.9
2016-01-31 16:10:00	4.357	1533.81	42.89	37.92	510	2.9
2016-01-31 16:00:00	4.356	1533.72	42.94	37.92	510	2.9
2016-01-31 15:50:00	4.356	1533.64	42.88	37.9	516	2.9
2016-01-31 15:40:00	4.355	1533.55	42.87	37.88	504	2.8
2016-01-31 15:30:00	4.355	1533.47	42.89	37.89	510	2.9
2016-01-31 15:20:00	4.354	1533.38	42.87	37.87	510	2.9
2016-01-31 15:10:00	4.354	1533.29	42.81	37.83	510	2.9
2016-01-31 15:00:00	4.353	1533.21	42.82	37.83	510	2.9
2016-01-31 14:50:00	4.353	1533.13	42.86	37.8	510	2.9
2016-01-31 14:40:00	4.352	1533.04	42.83	37.79	504	2.9
2016-01-31 14:30:00	4.352	1532.96	42.73	37.76	510	2.9
2016-01-31 14:20:00	4.351	1532.87	42.76	37.77	510	2.9
2016-01-31 14:10:00	4.351	1532.79	42.75	37.72	504	2.9
2016-01-31 14:00:00	4.35	1532.7	42.72	37.7	510	2.9
2016-01-31 13:50:00	4.35	1532.62	42.68	37.67	504	2.9
2016-01-31 13:40:00	4.349	1532.53	42.68	37.65	504	2.9
2016-01-31 13:30:00	4.349	1532.45	42.6	37.6	504	2.9
2016-01-31 13:20:00	4.349	1532.36	42.56	37.58	504	2.8
2016-01-31 13:10:00	4.348	1532.28	42.55	37.58	504	2.8
2016-01-31 13:00:00	4.348	1532.2	42.48	37.55	504	2.8
2016-01-31 12:50:00	4.347	1532.11	42.46	37.52	504	2.8
2016-01-31 12:40:00	4.347	1532.03	42.47	37.55	504	2.8
2016-01-31 12:30:00	4.346	1531.94	42.47	37.52	504	2.8
2016-01-31 12:20:00	4.346	1531.86	42.5	37.49	498	2.8
2016-01-31 12:10:00	4.345	1531.77	42.46	37.48	504	2.9
2016-01-31 12:00:00	4.345	1531.69	42.4	37.47	498	2.8
2016-01-31 11:50:00	4.344	1531.61	42.33	37.38	504	2.8
2016-01-31 11:40:00	4.344	1531.52	42.27	37.32	504	2.8
2016-01-31 11:30:00	4.343	1531.44	42.08	37.28	510	2.8
2016-01-31 11:20:00	4.343	1531.35	42.13	37.25	504	2.8
2016-01-31 11:10:00	4.342	1531.27	42.11	37.28	510	2.8
2016-01-31 11:00:00	4.342	1531.19	42.2	37.28	504	2.8
2016-01-31 10:50:00	4.341	1531.1	42.21	37.28	510	2.9
2016-01-31 10:40:00	4.341	1531.02	42.28	37.31	510	2.9
2016-01-31 10:30:00	4.34	1530.94	42.22	37.27	504	2.8
2016-01-31 10:20:00	4.34	1530.85	42.22	37.26	504	2.8
2016-01-31 10:10:00	4.339	1530.77	42.29	37.25	498	2.8
2016-01-31 10:00:00	4.339	1530.69	42.15	37.21	498	2.8
2016-01-31 09:50:00	4.338	1530.6	41.82	37.03	504	2.7
2016-01-31 09:40:00	4.338	1530.52	41.89	37.07	498	2.7
2016-01-31 09:30:00	4.338	1530.44	41.9	37.08	498	2.7
2016-01-31 09:20:00	4.337	1530.35	41.88	37.1	492	2.7
2016-01-31 09:10:00	4.337	1530.27	41.95	37.11	498	2.7
2016-01-31 09:00:00	4.336	1530.19	41.95	37.13	498	2.7
2016-01-31 08:50:00	4.336	1530.1	41.97	37.12	498	2.7
2016-01-31 08:40:00	4.335	1530.02	42.02	37.14	498	2.7
2016-01-31 08:30:00	4.335	1529.93	42.04	37.14	498	2.8
2016-01-31 08:20:00	4.334	1529.85	42.01	37.12	498	2.8
2016-01-31 08:10:00	4.334	1529.77	41.97	37.11	504	2.8
2016-01-31 08:00:00	4.333	1529.68	42	37.11	504	2.8
2016-01-31 07:50:00	4.333	1529.6	42.02	37.13	498	2.8
2016-01-31 07:40:00	4.332	1529.52	42.06	37.15	498	2.7
2016-01-31 07:30:00	4.332	1529.43	42.13	37.2	498	2.8
2016-01-31 07:20:00	4.331	1529.35	42.16	37.21	498	2.8
2016-01-31 07:10:00	4.331	1529.27	42.16	37.21	498	2.8
2016-01-31 07:00:00	4.33	1529.18	42.24	37.23	498	2.8
2016-01-31 06:50:00	4.33	1529.1	42.29	37.25	498	2.8
2016-01-31 06:40:00	4.33	1529.02	42.22	37.24	504	2.9
2016-01-31 06:30:00	4.329	1528.93	42.23	37.23	504	2.9
2016-01-31 06:20:00	4.329	1528.85	42.2	37.22	498	2.8
2016-01-31 06:10:00	4.328	1528.77	42.2	37.2	498	2.8
2016-01-31 06:00:00	4.328	1528.68	42.12	37.18	504	2.8
2016-01-31 05:50:00	4.327	1528.6	42.13	37.18	498	2.8
2016-01-31 05:40:00	4.327	1528.51	42.04	37.13	498	2.8
2016-01-31 05:30:00	4.326	1528.43	42.06	37.14	504	2.8
2016-01-31 05:20:00	4.326	1528.34	42.04	37.15	510	2.8
2016-01-31 05:10:00	4.325	1528.26	42	37.15	504	2.8
2016-01-31 05:00:00	4.325	1528.17	42.05	37.16	510	2.8
2016-01-31 04:50:00	4.324	1528.09	42.02	37.13	510	2.8
2016-01-31 04:40:00	4.324	1528	42.02	37.12	510	2.8
2016-01-31 04:30:00	4.323	1527.92	42.01	37.13	510	2.8
2016-01-31 04:20:00	4.323	1527.83	42.07	37.18	516	2.8
2016-01-31 04:10:00	4.322	1527.75	42.08	37.16	510	2.8
2016-01-31 04:00:00	4.322	1527.66	42.09	37.22	516	2.8
2016-01-31 03:50:00	4.321	1527.58	42.11	37.18	516	2.9
2016-01-31 03:40:00	4.321	1527.49	42.04	37.16	510	2.8
2016-01-31 03:30:00	4.32	1527.41	42.02	37.14	516	2.9
2016-01-31 03:20:00	4.32	1527.32	41.95	37.08	522	2.9
2016-01-31 03:10:00	4.319	1527.23	41.89	37.07	522	2.9
2016-01-31 03:00:00	4.319	1527.15	41.97	37.09	510	2.8
2016-01-31 02:50:00	4.318	1527.06	41.99	37.12	516	2.8
2016-01-31 02:40:00	4.318	1526.98	41.95	37.06	522	2.9
2016-01-31 02:30:00	4.318	1526.89	41.96	37.07	516	2.9
2016-01-31 02:20:00	4.317	1526.81	41.95	37.07	516	2.9
2016-01-31 02:10:00	4.317	1526.72	41.94	37.04	504	2.8
2016-01-31 02:00:00	4.316	1526.64	41.97	37.03	510	2.9
2016-01-31 01:50:00	4.316	1526.55	41.85	36.96	510	2.8
2016-01-31 01:40:00	4.315	1526.47	41.89	36.97	504	2.8
2016-01-31 01:30:00	4.315	1526.38	41.91	36.97	510	2.9
2016-01-31 01:20:00	4.314	1526.3	41.92	36.96	504	2.8
2016-01-31 01:10:00	4.314	1526.21	41.9	36.97	516	2.9
2016-01-31 01:00:00	4.313	1526.13	41.87	36.99	510	2.8
2016-01-31 00:50:00	4.313	1526.04	41.85	36.98	516	2.8
2016-01-31 00:40:00	4.312	1525.95	41.8	36.95	516	2.8
2016-01-31 00:30:00	4.312	1525.87	41.79	36.96	522	2.9
2016-01-31 00:20:00	4.311	1525.78	41.78	36.94	516	2.8
2016-01-31 00:10:00	4.311	1525.69	41.78	36.92	522	2.9
2016-01-31	4.31	1525.61	41.73	36.88	522	2.9
2016-01-30 23:50:00	4.31	1525.52	41.67	36.87	516	2.8
2016-01-30 23:40:00	4.309	1525.43	41.66	36.84	510	2.8
2016-01-30 23:30:00	4.309	1525.35	41.63	36.81	510	2.8
2016-01-30 23:20:00	4.308	1525.26	41.62	36.79	516	2.8
2016-01-30 23:10:00	4.308	1525.18	41.59	36.79	516	2.8
2016-01-30 23:00:00	4.307	1525.09	41.6	36.79	522	2.8
2016-01-30 22:50:00	4.307	1525	41.62	36.81	522	2.8
2016-01-30 22:40:00	4.306	1524.92	41.62	36.77	516	2.8
2016-01-30 22:30:00	4.306	1524.83	41.59	36.75	516	2.8
2016-01-30 22:20:00	4.305	1524.74	41.5	36.73	528	2.9
2016-01-30 22:10:00	4.305	1524.66	41.44	36.7	528	2.8
2016-01-30 22:00:00	4.305	1524.57	41.42	36.67	522	2.8
2016-01-30 21:50:00	4.304	1524.48	41.4	36.68	528	2.8
2016-01-30 21:40:00	4.304	1524.39	41.35	36.66	528	2.8
2016-01-30 21:30:00	4.303	1524.31	41.37	36.65	528	2.8
2016-01-30 21:20:00	4.303	1524.22	41.35	36.64	516	2.7
2016-01-30 21:10:00	4.302	1524.13	41.42	36.66	522	2.8
2016-01-30 21:00:00	4.302	1524.04	41.33	36.65	522	2.8
2016-01-30 20:50:00	4.301	1523.96	41.35	36.6	528	2.8
2016-01-30 20:40:00	4.301	1523.87	41.29	36.58	528	2.8
2016-01-30 20:30:00	4.3	1523.78	41.3	36.64	522	2.8
2016-01-30 20:20:00	4.3	1523.7	41.58	36.73	528	2.9
2016-01-30 20:10:00	4.299	1523.61	41.54	36.7	522	2.9
2016-01-30 20:00:00	4.299	1523.52	41.48	36.66	522	2.8
2016-01-30 19:50:00	4.298	1523.43	41.44	36.63	522	2.8
2016-01-30 19:40:00	4.298	1523.35	41.36	36.56	528	2.9
2016-01-30 19:30:00	4.297	1523.26	41.37	36.56	516	2.8
2016-01-30 19:20:00	4.297	1523.17	41.37	36.57	516	2.8
2016-01-30 19:10:00	4.296	1523.09	41.35	36.52	522	2.9
2016-01-30 19:00:00	4.296	1523	41.32	36.5	516	2.8
2016-01-30 18:50:00	4.295	1522.92	41.24	36.46	516	2.8
2016-01-30 18:40:00	4.295	1522.83	41.22	36.47	516	2.8
2016-01-30 18:30:00	4.294	1522.74	41.13	36.44	534	2.9
2016-01-30 18:20:00	4.294	1522.65	41.06	36.43	534	2.8
2016-01-30 18:10:00	4.294	1522.56	41.03	36.4	540	2.8
2016-01-30 18:00:00	4.293	1522.48	41.01	36.38	534	2.8
2016-01-30 17:50:00	4.293	1522.39	40.97	36.36	534	2.8
2016-01-30 17:40:00	4.292	1522.3	41.01	36.36	522	2.7
2016-01-30 17:30:00	4.292	1522.21	41.05	36.37	528	2.8
2016-01-30 17:20:00	4.291	1522.12	40.99	36.34	528	2.8
2016-01-30 17:10:00	4.291	1522.03	41.04	36.36	528	2.8
2016-01-30 17:00:00	4.29	1521.95	40.93	36.25	534	2.8
2016-01-30 16:50:00	4.29	1521.86	40.69	36.19	534	2.7
2016-01-30 16:40:00	4.289	1521.77	40.71	36.18	534	2.7
2016-01-30 16:30:00	4.289	1521.68	40.71	36.22	534	2.7
2016-01-30 16:20:00	4.288	1521.59	40.74	36.23	534	2.7
2016-01-30 16:10:00	4.288	1521.5	40.75	36.23	534	2.7
2016-01-30 16:00:00	4.287	1521.41	40.89	36.29	534	2.8
2016-01-30 15:50:00	4.287	1521.32	40.88	36.3	534	2.8
2016-01-30 15:40:00	4.286	1521.23	40.85	36.28	534	2.8
2016-01-30 15:30:00	4.286	1521.14	40.91	36.3	540	2.8
2016-01-30 15:20:00	4.286	1521.05	40.9	36.3	528	2.7
2016-01-30 15:10:00	4.285	1520.97	40.91	36.29	534	2.8
2016-01-30 15:00:00	4.285	1520.88	40.91	36.29	540	2.8
2016-01-30 14:50:00	4.284	1520.79	40.84	36.26	540	2.8
2016-01-30 14:40:00	4.284	1520.7	40.78	36.2	534	2.8
2016-01-30 14:30:00	4.283	1520.61	40.73	36.21	540	2.8
2016-01-30 14:20:00	4.283	1520.52	40.78	36.21	540	2.8
2016-01-30 14:10:00	4.282	1520.43	40.79	36.18	534	2.7
2016-01-30 14:00:00	4.282	1520.34	40.75	36.17	534	2.8
2016-01-30 13:50:00	4.281	1520.25	40.72	36.14	540	2.8
2016-01-30 13:40:00	4.281	1520.16	40.71	36.12	534	2.7
2016-01-30 13:30:00	4.28	1520.07	40.69	36.15	540	2.8
2016-01-30 13:20:00	4.28	1519.98	40.7	36.17	540	2.8
2016-01-30 13:10:00	4.279	1519.89	40.67	36.17	534	2.7
2016-01-30 13:00:00	4.279	1519.8	40.67	36.13	546	2.8
2016-01-30 12:50:00	4.278	1519.71	40.67	36.14	546	2.8
2016-01-30 12:40:00	4.278	1519.62	40.65	36.1	552	2.8
2016-01-30 12:30:00	4.278	1519.53	40.58	36.12	546	2.8
2016-01-30 12:20:00	4.277	1519.44	40.6	36.1	552	2.8
2016-01-30 12:10:00	4.277	1519.35	40.61	36.05	540	2.8
2016-01-30 12:00:00	4.276	1519.26	40.54	36.06	552	2.8
2016-01-30 11:50:00	4.276	1519.17	40.53	36	540	2.8
2016-01-30 11:40:00	4.275	1519.08	40.48	35.99	546	2.8
2016-01-30 11:30:00	4.275	1518.99	40.51	35.98	540	2.8
2016-01-30 11:20:00	4.274	1518.9	40.5	35.96	534	2.7
2016-01-30 11:10:00	4.274	1518.81	40.48	35.97	534	2.7
2016-01-30 11:00:00	4.273	1518.72	40.52	35.95	540	2.8
2016-01-30 10:50:00	4.273	1518.63	40.57	35.93	540	2.8
2016-01-30 10:40:00	4.272	1518.54	40.54	35.93	528	2.8
2016-01-30 10:30:00	4.272	1518.45	40.6	35.95	528	2.8
2016-01-30 10:20:00	4.271	1518.36	40.58	35.91	528	2.8
2016-01-30 10:10:00	4.271	1518.28	40.59	35.9	516	2.7
2016-01-30 10:00:00	4.27	1518.19	40.64	35.88	522	2.8
2016-01-30 09:50:00	4.27	1518.1	40.59	35.89	522	2.8
2016-01-30 09:40:00	4.27	1518.02	40.63	35.89	516	2.8
2016-01-30 09:30:00	4.269	1517.93	40.66	35.89	510	2.7
2016-01-30 09:20:00	4.269	1517.84	40.66	35.88	516	2.8
2016-01-30 09:10:00	4.268	1517.76	40.66	35.87	522	2.8
2016-01-30 09:00:00	4.268	1517.67	40.69	35.85	516	2.8
2016-01-30 08:50:00	4.267	1517.59	40.62	35.83	522	2.8
2016-01-30 08:40:00	4.267	1517.5	40.61	35.85	522	2.8
2016-01-30 08:30:00	4.266	1517.41	40.61	35.83	522	2.8
2016-01-30 08:20:00	4.266	1517.33	40.61	35.81	516	2.8
2016-01-30 08:10:00	4.265	1517.24	40.53	35.79	510	2.7
2016-01-30 08:00:00	4.265	1517.16	40.52	35.8	516	2.8
2016-01-30 07:50:00	4.264	1517.07	40.56	35.81	516	2.8
2016-01-30 07:40:00	4.264	1516.98	40.62	35.81	510	2.8
2016-01-30 07:30:00	4.263	1516.9	40.61	35.82	510	2.8
2016-01-30 07:20:00	4.263	1516.81	40.65	35.82	510	2.8
2016-01-30 07:10:00	4.262	1516.73	40.61	35.81	522	2.9
2016-01-30 07:00:00	4.262	1516.64	40.61	35.81	510	2.7
2016-01-30 06:50:00	4.261	1516.55	40.64	35.77	516	2.8
2016-01-30 06:40:00	4.261	1516.47	40.61	35.78	522	2.9
2016-01-30 06:30:00	4.261	1516.38	40.58	35.74	522	2.9
2016-01-30 06:20:00	4.26	1516.3	40.62	35.7	516	2.8
2016-01-30 06:10:00	4.26	1516.21	40.58	35.68	510	2.8
2016-01-30 06:00:00	4.259	1516.13	40.57	35.68	510	2.8
2016-01-30 05:50:00	4.259	1516.04	40.54	35.67	510	2.8
2016-01-30 05:40:00	4.258	1515.96	40.55	35.65	510	2.8
2016-01-30 05:30:00	4.258	1515.87	40.58	35.68	504	2.8
2016-01-30 05:20:00	4.257	1515.79	40.56	35.66	504	2.8
2016-01-30 05:10:00	4.257	1515.7	40.6	35.68	504	2.8
2016-01-30 05:00:00	4.256	1515.62	40.59	35.7	516	2.8
2016-01-30 04:50:00	4.256	1515.53	40.56	35.67	510	2.8
2016-01-30 04:40:00	4.255	1515.45	40.54	35.66	516	2.9
2016-01-30 04:30:00	4.255	1515.36	40.54	35.61	510	2.8
2016-01-30 04:20:00	4.254	1515.28	40.53	35.61	504	2.8
2016-01-30 04:10:00	4.254	1515.19	40.52	35.62	516	2.9
2016-01-30 04:00:00	4.253	1515.11	40.49	35.61	510	2.8
2016-01-30 03:50:00	4.253	1515.02	40.5	35.56	510	2.8
2016-01-30 03:40:00	4.252	1514.94	40.46	35.56	510	2.8
2016-01-30 03:30:00	4.252	1514.85	40.48	35.56	510	2.8
2016-01-30 03:20:00	4.251	1514.77	40.45	35.57	510	2.8
2016-01-30 03:10:00	4.251	1514.68	40.43	35.53	510	2.8
2016-01-30 03:00:00	4.25	1514.6	40.38	35.5	510	2.8
2016-01-30 02:50:00	4.25	1514.51	40.41	35.5	510	2.8
2016-01-30 02:40:00	4.25	1514.43	40.39	35.48	510	2.8
2016-01-30 02:30:00	4.249	1514.34	40.38	35.47	516	2.9
2016-01-30 02:20:00	4.249	1514.25	40.31	35.43	510	2.8
2016-01-30 02:10:00	4.248	1514.17	40.33	35.44	516	2.9
2016-01-30 02:00:00	4.248	1514.08	40.32	35.41	516	2.8
2016-01-30 01:50:00	4.247	1514	40.34	35.39	504	2.8
2016-01-30 01:40:00	4.247	1513.91	40.28	35.39	516	2.9
2016-01-30 01:30:00	4.246	1513.83	40.27	35.33	504	2.8
2016-01-30 01:20:00	4.246	1513.74	40.24	35.34	516	2.8
2016-01-30 01:10:00	4.245	1513.66	40.19	35.3	516	2.9
2016-01-30 01:00:00	4.245	1513.57	40.16	35.28	516	2.9
2016-01-30 00:50:00	4.244	1513.49	40.16	35.25	510	2.8
2016-01-30 00:40:00	4.244	1513.4	40.14	35.24	510	2.8
2016-01-30 00:30:00	4.243	1513.32	40.17	35.24	516	2.9
2016-01-30 00:20:00	4.243	1513.23	40.11	35.21	504	2.8
2016-01-30 00:10:00	4.242	1513.15	40.11	35.18	510	2.9
2016-01-30	4.242	1513.06	40.06	35.18	510	2.8
2016-01-29 23:50:00	4.241	1512.98	40.07	35.12	510	2.8
2016-01-29 23:40:00	4.241	1512.89	39.98	35.07	504	2.8
2016-01-29 23:30:00	4.24	1512.81	39.94	35.03	504	2.8
2016-01-29 23:20:00	4.24	1512.72	39.82	34.99	510	2.8
2016-01-29 23:10:00	4.239	1512.64	39.79	34.94	510	2.8
2016-01-29 23:00:00	4.239	1512.55	39.68	34.84	510	2.8
2016-01-29 22:50:00	4.238	1512.47	39.59	34.84	510	2.8
2016-01-29 22:40:00	4.238	1512.38	39.59	34.81	510	2.8
2016-01-29 22:30:00	4.238	1512.3	39.58	34.81	504	2.7
2016-01-29 22:20:00	4.237	1512.21	39.52	34.75	504	2.7
2016-01-29 22:10:00	4.237	1512.13	39.55	34.77	510	2.8
2016-01-29 22:00:00	4.236	1512.04	39.54	34.76	510	2.8
2016-01-29 21:50:00	4.236	1511.96	39.5	34.73	504	2.7
2016-01-29 21:40:00	4.235	1511.88	39.48	34.73	516	2.8
2016-01-29 21:30:00	4.235	1511.79	39.49	34.7	498	2.7
2016-01-29 21:20:00	4.234	1511.71	39.48	34.71	516	2.8
2016-01-29 21:10:00	4.234	1511.62	39.49	34.73	498	2.7
2016-01-29 21:00:00	4.233	1511.54	39.54	34.76	504	2.7
2016-01-29 20:50:00	4.233	1511.45	39.64	34.85	510	2.8
2016-01-29 20:40:00	4.232	1511.37	39.87	34.93	510	2.9
2016-01-29 20:30:00	4.232	1511.28	39.8	34.87	510	2.9
2016-01-29 20:20:00	4.231	1511.2	39.72	34.8	504	2.8
2016-01-29 20:10:00	4.231	1511.11	39.63	34.78	504	2.8
2016-01-29 20:00:00	4.23	1511.03	39.68	34.73	504	2.8
2016-01-29 19:50:00	4.23	1510.95	39.58	34.68	504	2.8
2016-01-29 19:40:00	4.229	1510.86	39.52	34.62	498	2.8
2016-01-29 19:30:00	4.229	1510.78	39.5	34.61	498	2.8
2016-01-29 19:20:00	4.229	1510.69	39.48	34.56	510	2.8
2016-01-29 19:10:00	4.228	1510.61	39.38	34.57	516	2.8
2016-01-29 19:00:00	4.228	1510.53	39.3	34.5	510	2.8
2016-01-29 18:50:00	4.227	1510.44	39.23	34.44	510	2.8
2016-01-29 18:40:00	4.227	1510.36	39.22	34.42	510	2.8
2016-01-29 18:30:00	4.226	1510.27	39.18	34.38	492	2.7
2016-01-29 18:20:00	4.226	1510.19	39.1	34.38	510	2.7
2016-01-29 18:10:00	4.225	1510.1	39.18	34.41	510	2.7
2016-01-29 18:00:00	4.225	1510.02	39.09	34.38	510	2.7
2016-01-29 17:50:00	4.224	1509.94	39.12	34.38	504	2.7
2016-01-29 17:40:00	4.224	1509.85	39.07	34.34	510	2.7
2016-01-29 17:30:00	4.223	1509.77	39.07	34.4	504	2.6
2016-01-29 17:20:00	4.223	1509.68	39.17	34.33	498	2.7
2016-01-29 17:10:00	4.223	1509.6	39.15	34.37	498	2.7
2016-01-29 17:00:00	4.222	1509.52	39.27	34.42	504	2.8
2016-01-29 16:50:00	4.222	1509.43	39.31	34.43	504	2.8
2016-01-29 16:40:00	4.221	1509.35	39.37	34.44	504	2.8
2016-01-29 16:30:00	4.221	1509.27	39.34	34.44	504	2.8
2016-01-29 16:20:00	4.22	1509.18	39.39	34.44	504	2.8
2016-01-29 16:10:00	4.22	1509.1	39.33	34.41	498	2.8
2016-01-29 16:00:00	4.219	1509.02	39.36	34.37	498	2.8
2016-01-29 15:50:00	4.219	1508.93	39.26	34.35	498	2.8
2016-01-29 15:40:00	4.218	1508.85	39.29	34.34	498	2.8
2016-01-29 15:30:00	4.218	1508.77	39.28	34.33	498	2.8
2016-01-29 15:20:00	4.217	1508.68	39.25	34.34	504	2.8
2016-01-29 15:10:00	4.217	1508.6	39.2	34.26	504	2.8
2016-01-29 15:00:00	4.216	1508.52	39.2	34.27	498	2.8
2016-01-29 14:50:00	4.216	1508.43	39.11	34.23	504	2.8
2016-01-29 14:40:00	4.215	1508.35	39.08	34.2	504	2.8
2016-01-29 14:30:00	4.215	1508.27	39.02	34.21	504	2.7
2016-01-29 14:20:00	4.214	1508.18	39.16	34.36	504	2.8
2016-01-29 14:10:00	4.214	1508.1	39.3	34.32	504	2.8
2016-01-29 14:00:00	4.214	1508.02	39.26	34.25	504	2.9
2016-01-29 13:50:00	4.213	1507.93	39.2	34.23	504	2.8
2016-01-29 13:40:00	4.213	1507.85	39.17	34.21	504	2.8
2016-01-29 13:30:00	4.212	1507.76	39.14	34.22	504	2.8
2016-01-29 13:20:00	4.212	1507.68	39.24	34.28	498	2.8
2016-01-29 13:10:00	4.211	1507.6	39.37	34.3	504	2.9
2016-01-29 13:00:00	4.211	1507.51	39.34	34.3	504	2.9
2016-01-29 12:50:00	4.21	1507.43	39.32	34.28	498	2.9
2016-01-29 12:40:00	4.21	1507.35	39.31	34.26	504	2.9
2016-01-29 12:30:00	4.209	1507.26	39.25	34.22	498	2.8
2016-01-29 12:20:00	4.209	1507.18	39.21	34.19	504	2.9
2016-01-29 12:10:00	4.208	1507.1	39.18	34.16	504	2.9
2016-01-29 12:00:00	4.208	1507.01	39.09	34.08	504	2.9
2016-01-29 11:50:00	4.207	1506.93	38.98	34.02	504	2.8
2016-01-29 11:40:00	4.207	1506.84	38.95	34.01	498	2.8
2016-01-29 11:30:00	4.206	1506.76	38.88	33.98	504	2.8
2016-01-29 11:20:00	4.206	1506.68	38.9	33.97	492	2.8
2016-01-29 11:10:00	4.205	1506.59	38.91	33.97	504	2.8
2016-01-29 11:00:00	4.205	1506.51	38.87	33.94	504	2.8
2016-01-29 10:50:00	4.204	1506.43	38.91	33.95	504	2.8
2016-01-29 10:40:00	4.204	1506.34	38.91	33.94	498	2.8
2016-01-29 10:30:00	4.203	1506.26	38.86	33.92	504	2.8
2016-01-29 10:20:00	4.203	1506.18	38.9	33.92	498	2.8
2016-01-29 10:10:00	4.202	1506.09	38.85	33.89	504	2.8
2016-01-29 10:00:00	4.202	1506.01	38.84	33.91	498	2.8
2016-01-29 09:50:00	4.202	1505.92	38.89	33.89	504	2.9
2016-01-29 09:40:00	4.201	1505.84	38.82	33.84	504	2.8
2016-01-29 09:30:00	4.201	1505.76	38.77	33.82	510	2.9
2016-01-29 09:20:00	4.2	1505.67	38.74	33.8	498	2.8
2016-01-29 09:10:00	4.2	1505.59	38.74	33.78	498	2.8
2016-01-29 09:00:00	4.199	1505.51	38.74	33.75	492	2.8
2016-01-29 08:50:00	4.199	1505.42	38.63	33.71	498	2.8
2016-01-29 08:40:00	4.198	1505.34	38.63	33.71	504	2.8
2016-01-29 08:30:00	4.198	1505.25	38.58	33.64	498	2.8
2016-01-29 08:20:00	4.197	1505.17	38.5	33.6	504	2.8
2016-01-29 08:10:00	4.197	1505.09	38.34	33.5	510	2.8
2016-01-29 08:00:00	4.196	1505	38.25	33.5	504	2.7
2016-01-29 07:50:00	4.196	1504.92	38.26	33.46	498	2.7
2016-01-29 07:40:00	4.195	1504.84	38.31	33.49	504	2.7
2016-01-29 07:30:00	4.195	1504.75	38.37	33.52	504	2.8
2016-01-29 07:20:00	4.194	1504.67	38.42	33.52	498	2.8
2016-01-29 07:10:00	4.194	1504.58	38.29	33.53	510	2.8
2016-01-29 07:00:00	4.193	1504.5	38.48	33.6	504	2.8
2016-01-29 06:50:00	4.193	1504.42	38.51	33.62	504	2.8
2016-01-29 06:40:00	4.193	1504.33	38.44	33.55	516	2.9
2016-01-29 06:30:00	4.192	1504.25	38.29	33.44	498	2.7
2016-01-29 06:20:00	4.192	1504.16	38.35	33.48	498	2.7
2016-01-29 06:10:00	4.191	1504.08	38.46	33.56	504	2.8
2016-01-29 06:00:00	4.191	1504	38.53	33.58	504	2.8
2016-01-29 05:50:00	4.19	1503.91	38.49	33.59	510	2.8
2016-01-29 05:40:00	4.19	1503.83	38.56	33.61	516	2.9
2016-01-29 05:30:00	4.189	1503.74	38.56	33.6	510	2.9
2016-01-29 05:20:00	4.189	1503.66	38.55	33.57	504	2.9
2016-01-29 05:10:00	4.188	1503.58	38.58	33.54	498	2.8
2016-01-29 05:00:00	4.188	1503.49	38.58	33.56	504	2.9
2016-01-29 04:50:00	4.187	1503.41	38.62	33.56	498	2.9
2016-01-29 04:40:00	4.187	1503.32	38.61	33.52	492	2.8
2016-01-29 04:30:00	4.186	1503.24	38.54	33.51	498	2.8
2016-01-29 04:20:00	4.186	1503.16	38.59	33.52	504	2.9
2016-01-29 04:10:00	4.185	1503.07	38.57	33.54	504	2.9
2016-01-29 04:00:00	4.185	1502.99	38.55	33.5	510	2.9
2016-01-29 03:50:00	4.184	1502.9	38.57	33.44	498	2.9
2016-01-29 03:40:00	4.184	1502.82	38.51	33.44	498	2.9
2016-01-29 03:30:00	4.183	1502.74	38.51	33.43	504	2.9
2016-01-29 03:20:00	4.183	1502.65	38.5	33.42	498	2.9
2016-01-29 03:10:00	4.182	1502.57	38.5	33.38	498	2.9
2016-01-29 03:00:00	4.182	1502.49	38.5	33.36	504	2.9
2016-01-29 02:50:00	4.181	1502.4	38.49	33.35	492	2.9
2016-01-29 02:40:00	4.181	1502.32	38.49	33.33	504	2.9
2016-01-29 02:30:00	4.18	1502.24	38.42	33.3	498	2.9
2016-01-29 02:20:00	4.18	1502.16	38.42	33.25	498	2.9
2016-01-29 02:10:00	4.179	1502.07	38.36	33.2	498	2.9
2016-01-29 02:00:00	4.179	1501.99	38.32	33.2	492	2.9
2016-01-29 01:50:00	4.178	1501.91	38.32	33.17	492	2.9
2016-01-29 01:40:00	4.178	1501.82	38.27	33.13	492	2.9
2016-01-29 01:30:00	4.177	1501.74	38.24	33.11	504	2.9
2016-01-29 01:20:00	4.177	1501.66	38.26	33.1	492	2.9
2016-01-29 01:10:00	4.176	1501.57	38.22	33.03	498	2.9
2016-01-29 01:00:00	4.176	1501.49	38.09	32.99	498	2.9
2016-01-29 00:50:00	4.176	1501.41	38.03	32.96	498	2.9
2016-01-29 00:40:00	4.175	1501.32	38.03	32.92	504	2.9
2016-01-29 00:30:00	4.175	1501.24	37.95	32.88	498	2.9
2016-01-29 00:20:00	4.174	1501.16	37.92	32.85	504	2.9
2016-01-29 00:10:00	4.174	1501.07	37.86	32.77	504	2.9
2016-01-29	4.173	1500.99	37.8	32.76	498	2.8
2016-01-28 23:50:00	4.173	1500.91	37.74	32.72	504	2.9
2016-01-28 23:40:00	4.172	1500.82	37.72	32.69	498	2.8
2016-01-28 23:30:00	4.172	1500.74	37.67	32.68	498	2.8
2016-01-28 23:20:00	4.171	1500.66	37.69	32.64	498	2.8
2016-01-28 23:10:00	4.171	1500.57	37.61	32.64	504	2.9
2016-01-28 23:00:00	4.17	1500.49	37.77	32.79	498	2.8
2016-01-28 22:50:00	4.17	1500.41	37.83	32.7	510	3
2016-01-28 22:40:00	4.169	1500.32	37.75	32.64	510	3
2016-01-28 22:30:00	4.169	1500.24	37.66	32.61	504	2.9
2016-01-28 22:20:00	4.168	1500.15	37.65	32.58	498	2.9
2016-01-28 22:10:00	4.168	1500.07	37.58	32.52	504	2.9
2016-01-28 22:00:00	4.167	1499.99	37.53	32.44	504	2.9
2016-01-28 21:50:00	4.167	1499.9	37.45	32.43	504	2.9
2016-01-28 21:40:00	4.166	1499.82	37.41	32.4	510	2.9
2016-01-28 21:30:00	4.166	1499.73	37.36	32.37	498	2.8
2016-01-28 21:20:00	4.165	1499.65	37.36	32.3	498	2.9
2016-01-28 21:10:00	4.165	1499.57	37.31	32.25	498	2.8
2016-01-28 21:00:00	4.164	1499.48	37.28	32.23	504	2.9
2016-01-28 20:50:00	4.164	1499.4	37.28	32.2	498	2.9
2016-01-28 20:40:00	4.163	1499.32	37.19	32.17	492	2.8
2016-01-28 20:30:00	4.163	1499.23	37.14	32.13	498	2.8
2016-01-28 20:20:00	4.162	1499.15	37.07	32.09	498	2.8
2016-01-28 20:10:00	4.162	1499.07	37.02	32.03	498	2.9
2016-01-28 20:00:00	4.161	1498.99	37.05	32.01	492	2.8
2016-01-28 19:50:00	4.161	1498.9	37.03	32.04	498	2.8
2016-01-28 19:40:00	4.16	1498.82	37.11	32	492	2.8
2016-01-28 19:30:00	4.16	1498.74	37	31.97	504	2.9
2016-01-28 19:20:00	4.159	1498.65	36.95	31.91	492	2.8
2016-01-28 19:10:00	4.159	1498.57	36.89	31.88	492	2.8
2016-01-28 19:00:00	4.159	1498.49	36.88	31.79	498	2.9
2016-01-28 18:50:00	4.158	1498.41	36.78	31.8	504	2.9
2016-01-28 18:40:00	4.158	1498.32	36.77	31.72	498	2.9
2016-01-28 18:30:00	4.157	1498.24	36.64	31.66	492	2.8
2016-01-28 18:20:00	4.157	1498.16	36.64	31.62	492	2.8
2016-01-28 18:10:00	4.156	1498.07	36.57	31.57	492	2.8
2016-01-28 18:00:00	4.156	1497.99	36.44	31.53	498	2.8
2016-01-28 17:50:00	4.155	1497.91	36.4	31.5	504	2.8
2016-01-28 17:40:00	4.155	1497.82	36.32	31.44	498	2.8
2016-01-28 17:30:00	4.154	1497.74	36.37	31.46	498	2.8
2016-01-28 17:20:00	4.154	1497.66	36.38	31.42	498	2.8
2016-01-28 17:10:00	4.153	1497.58	36.41	31.41	498	2.8
2016-01-28 17:00:00	4.153	1497.49	36.35	31.34	498	2.8
2016-01-28 16:50:00	4.152	1497.41	36.13	31.26	492	2.7
2016-01-28 16:40:00	4.152	1497.33	36.13	31.25	492	2.7
2016-01-28 16:30:00	4.151	1497.25	36.12	31.24	498	2.7
2016-01-28 16:20:00	4.151	1497.16	36.17	31.26	492	2.8
2016-01-28 16:10:00	4.15	1497.08	36.18	31.23	498	2.8
2016-01-28 16:00:00	4.15	1497	36.12	31.21	498	2.8
2016-01-28 15:50:00	4.15	1496.92	36.06	31.17	498	2.8
2016-01-28 15:40:00	4.149	1496.83	36	31.14	504	2.8
2016-01-28 15:30:00	4.149	1496.75	36.04	31.2	498	2.7
2016-01-28 15:20:00	4.148	1496.67	36.25	31.26	498	2.8
2016-01-28 15:10:00	4.148	1496.59	36.21	31.27	498	2.8
2016-01-28 15:00:00	4.147	1496.5	36.26	31.31	504	2.8
2016-01-28 14:50:00	4.147	1496.42	36.16	31.23	492	2.7
2016-01-28 14:40:00	4.146	1496.34	36.48	31.34	498	2.9
2016-01-28 14:30:00	4.146	1496.25	36.31	31.25	504	2.9
2016-01-28 14:20:00	4.145	1496.17	36.33	31.24	504	2.9
2016-01-28 14:10:00	4.145	1496.09	36.29	31.18	492	2.8
2016-01-28 14:00:00	4.144	1496	36.21	31.15	492	2.8
2016-01-28 13:50:00	4.144	1495.92	36.21	31.11	492	2.8
2016-01-28 13:40:00	4.143	1495.84	36.11	31.05	504	2.9
2016-01-28 13:30:00	4.143	1495.75	36.05	31.01	498	2.8
2016-01-28 13:20:00	4.142	1495.67	36.03	30.95	492	2.8
2016-01-28 13:10:00	4.142	1495.59	36.02	30.92	498	2.9
2016-01-28 13:00:00	4.141	1495.51	35.99	30.94	492	2.8
2016-01-28 12:50:00	4.141	1495.42	35.94	30.86	498	2.9
2016-01-28 12:40:00	4.14	1495.34	35.95	30.86	498	2.9
2016-01-28 12:30:00	4.14	1495.26	35.92	30.85	498	2.9
2016-01-28 12:20:00	4.139	1495.18	35.86	30.78	492	2.8
2016-01-28 12:10:00	4.139	1495.09	35.87	30.7	498	2.9
2016-01-28 12:00:00	4.138	1495.01	35.73	30.65	492	2.8
2016-01-28 11:50:00	4.138	1494.93	35.69	30.64	498	2.9
2016-01-28 11:40:00	4.137	1494.84	35.65	30.57	504	2.9
2016-01-28 11:30:00	4.137	1494.76	35.61	30.57	498	2.9
2016-01-28 11:20:00	4.136	1494.68	35.65	30.53	486	2.8
2016-01-28 11:10:00	4.136	1494.6	35.58	30.48	492	2.9
2016-01-28 11:00:00	4.136	1494.52	35.51	30.42	498	2.9
2016-01-28 10:50:00	4.135	1494.43	35.45	30.35	486	2.8
2016-01-28 10:40:00	4.135	1494.35	35.4	30.33	492	2.8
2016-01-28 10:30:00	4.134	1494.27	35.4	30.3	486	2.8
2016-01-28 10:20:00	4.134	1494.19	35.41	30.29	492	2.9
2016-01-28 10:10:00	4.133	1494.1	35.34	30.24	498	2.9
2016-01-28 10:00:00	4.133	1494.02	35.3	30.18	486	2.8
2016-01-28 09:50:00	4.132	1493.94	35.24	30.16	498	2.9
2016-01-28 09:40:00	4.132	1493.86	35.21	30.12	492	2.9
2016-01-28 09:30:00	4.131	1493.77	35.15	30.09	504	2.9
2016-01-28 09:20:00	4.131	1493.69	35.17	30.05	498	2.9
2016-01-28 09:10:00	4.13	1493.61	35.08	29.98	492	2.8
2016-01-28 09:00:00	4.13	1493.53	35.03	29.94	498	2.9
2016-01-28 08:50:00	4.129	1493.45	34.96	29.87	486	2.8
2016-01-28 08:40:00	4.129	1493.36	34.91	29.8	492	2.8
2016-01-28 08:30:00	4.128	1493.28	34.87	29.83	498	2.9
2016-01-28 08:20:00	4.128	1493.2	34.79	29.71	492	2.8
2016-01-28 08:10:00	4.127	1493.12	34.68	29.64	498	2.8
2016-01-28 08:00:00	4.127	1493.03	34.66	29.61	492	2.8
2016-01-28 07:50:00	4.126	1492.95	34.6	29.58	492	2.8
2016-01-28 07:40:00	4.126	1492.87	34.51	29.46	498	2.9
2016-01-28 07:30:00	4.125	1492.79	34.26	29.42	492	2.7
2016-01-28 07:20:00	4.125	1492.7	34.31	29.41	498	2.8
2016-01-28 07:10:00	4.124	1492.62	34.36	29.4	492	2.8
2016-01-28 07:00:00	4.124	1492.54	34.44	29.45	492	2.8
2016-01-28 06:50:00	4.124	1492.46	34.52	29.45	498	2.8
2016-01-28 06:40:00	4.123	1492.37	34.58	29.47	492	2.9
2016-01-28 06:30:00	4.123	1492.29	34.58	29.44	504	3
2016-01-28 06:20:00	4.122	1492.21	34.53	29.34	492	2.9
2016-01-28 06:10:00	4.122	1492.13	34.25	29.23	492	2.8
2016-01-28 06:00:00	4.121	1492.04	34.35	29.24	498	2.9
2016-01-28 05:50:00	4.121	1491.96	34.33	29.21	498	2.9
2016-01-28 05:40:00	4.12	1491.88	34.21	29.05	492	2.9
2016-01-28 05:30:00	4.12	1491.79	33.96	28.97	486	2.7
2016-01-28 05:20:00	4.119	1491.71	33.94	28.94	498	2.8
2016-01-28 05:10:00	4.119	1491.63	33.92	28.93	492	2.8
2016-01-28 05:00:00	4.118	1491.55	33.88	28.88	492	2.8
2016-01-28 04:50:00	4.118	1491.46	33.82	28.81	498	2.8
2016-01-28 04:40:00	4.117	1491.38	33.77	28.79	504	2.9
2016-01-28 04:30:00	4.117	1491.3	33.73	28.75	486	2.7
2016-01-28 04:20:00	4.116	1491.22	33.74	28.75	492	2.8
2016-01-28 04:10:00	4.116	1491.13	33.77	28.72	498	2.8
2016-01-28 04:00:00	4.115	1491.05	33.72	28.67	498	2.9
2016-01-28 03:50:00	4.115	1490.97	33.64	28.62	498	2.9
2016-01-28 03:40:00	4.114	1490.88	33.62	28.55	492	2.8
2016-01-28 03:30:00	4.114	1490.8	33.55	28.53	498	2.9
2016-01-28 03:20:00	4.113	1490.72	33.55	28.47	486	2.8
2016-01-28 03:10:00	4.113	1490.64	33.41	28.41	498	2.9
2016-01-28 03:00:00	4.112	1490.55	33.48	28.4	492	2.8
2016-01-28 02:50:00	4.112	1490.47	33.41	28.32	498	2.9
2016-01-28 02:40:00	4.111	1490.39	33.36	28.24	492	2.9
2016-01-28 02:30:00	4.111	1490.31	33.31	28.21	498	2.9
2016-01-28 02:20:00	4.11	1490.22	33.24	28.13	498	2.9
2016-01-28 02:10:00	4.11	1490.14	33.22	28.1	492	2.9
2016-01-28 02:00:00	4.11	1490.06	33.14	28.04	498	2.9
2016-01-28 01:50:00	4.109	1489.98	33.07	27.95	492	2.9
2016-01-28 01:40:00	4.109	1489.89	32.9	27.88	492	2.8
2016-01-28 01:30:00	4.108	1489.81	32.87	27.79	498	2.9
2016-01-28 01:20:00	4.108	1489.73	32.8	27.73	498	2.9
2016-01-28 01:10:00	4.107	1489.65	32.73	27.66	486	2.8
2016-01-28 01:00:00	4.107	1489.56	32.67	27.6	492	2.8
2016-01-28 00:50:00	4.106	1489.48	32.64	27.57	492	2.8
2016-01-28 00:40:00	4.106	1489.4	32.53	27.47	492	2.8
2016-01-28 00:30:00	4.105	1489.32	32.42	27.4	498	2.9
2016-01-28 00:20:00	4.105	1489.23	32.39	27.33	498	2.9
2016-01-28 00:10:00	4.104	1489.15	32.31	27.27	492	2.8
2016-01-28	4.104	1489.07	32.24	27.22	504	2.9
2016-01-27 23:50:00	4.103	1488.99	32.35	27.19	492	2.9
2016-01-27 23:40:00	4.103	1488.9	32.21	27.09	498	2.9
2016-01-27 23:30:00	4.102	1488.82	32.08	27.01	498	2.8
2016-01-27 23:20:00	4.102	1488.74	32.02	26.96	492	2.8
2016-01-27 23:10:00	4.101	1488.66	31.97	26.86	492	2.9
2016-01-27 23:00:00	4.101	1488.58	31.84	26.79	492	2.8
2016-01-27 22:50:00	4.1	1488.49	31.82	26.72	498	2.9
2016-01-27 22:40:00	4.1	1488.41	31.69	26.64	498	2.9
2016-01-27 22:30:00	4.099	1488.33	31.58	26.5	492	2.9
2016-01-27 22:20:00	4.099	1488.25	31.55	26.46	492	2.8
2016-01-27 22:10:00	4.098	1488.17	31.42	26.33	492	2.8
2016-01-27 22:00:00	4.098	1488.08	31.26	26.24	498	2.9
2016-01-27 21:50:00	4.097	1488	31.15	26.16	492	2.8
2016-01-27 21:40:00	4.097	1487.92	31.1	26.07	486	2.8
2016-01-27 21:30:00	4.097	1487.84	30.95	25.97	492	2.8
2016-01-27 21:20:00	4.096	1487.75	30.86	25.88	492	2.8
2016-01-27 21:10:00	4.096	1487.67	30.75	25.8	498	2.8
2016-01-27 21:00:00	4.095	1487.59	30.72	25.75	492	2.8
2016-01-27 20:50:00	4.095	1487.51	31.03	25.85	486	2.9
2016-01-27 20:40:00	4.094	1487.43	30.83	25.72	498	2.9
2016-01-27 20:30:00	4.094	1487.35	30.71	25.65	492	2.9
2016-01-27 20:20:00	4.093	1487.26	30.58	25.5	492	2.8
2016-01-27 20:10:00	4.093	1487.18	30.48	25.39	486	2.8
2016-01-27 20:00:00	4.092	1487.1	30.46	25.31	486	2.8
2016-01-27 19:50:00	4.092	1487.02	30.31	25.22	492	2.8
2016-01-27 19:40:00	4.091	1486.94	30.19	25.11	498	2.9
2016-01-27 19:30:00	4.091	1486.85	30.17	25.02	492	2.8
2016-01-27 19:20:00	4.09	1486.77	29.98	24.89	492	2.9
2016-01-27 19:10:00	4.09	1486.69	29.82	24.8	498	2.8
2016-01-27 19:00:00	4.089	1486.61	29.71	24.69	492	2.8
2016-01-27 18:50:00	4.089	1486.53	29.63	24.6	492	2.8
2016-01-27 18:40:00	4.088	1486.44	29.61	24.58	492	2.8
2016-01-27 18:30:00	4.088	1486.36	29.73	24.57	486	2.9
2016-01-27 18:20:00	4.087	1486.28	29.55	24.41	492	2.9
2016-01-27 18:10:00	4.087	1486.2	29.49	24.3	498	2.9
2016-01-27 18:00:00	4.086	1486.11	29.31	24.16	492	2.9
2016-01-27 17:50:00	4.086	1486.03	29.15	24.01	486	2.9
2016-01-27 17:40:00	4.085	1485.95	29	23.9	498	2.9
2016-01-27 17:30:00	4.085	1485.87	28.86	23.74	498	2.9
2016-01-27 17:20:00	4.084	1485.78	28.7	23.62	498	2.9
2016-01-27 17:10:00	4.084	1485.7	28.62	23.5	492	2.9
2016-01-27 17:00:00	4.083	1485.62	28.43	23.33	492	2.8
2016-01-27 16:50:00	4.083	1485.54	28.29	23.2	498	2.9
2016-01-27 16:40:00	4.082	1485.45	28.18	23.09	498	2.9
2016-01-27 16:30:00	4.082	1485.37	28.1	22.96	492	2.9
2016-01-27 16:20:00	4.081	1485.29	27.98	22.81	498	2.9
2016-01-27 16:10:00	4.081	1485.21	27.87	22.65	498	2.9
2016-01-27 16:00:00	4.08	1485.12	27.63	22.45	498	2.9
2016-01-27 15:50:00	4.08	1485.04	27.42	22.26	492	2.9
2016-01-27 15:40:00	4.08	1484.96	27.23	22.08	492	2.9
2016-01-27 15:30:00	4.079	1484.88	27.04	21.87	498	2.9
2016-01-27 15:20:00	4.079	1484.8	26.82	21.65	492	2.9
2016-01-27 15:10:00	4.078	1484.71	26.62	21.44	492	2.9
2016-01-27 15:00:00	4.078	1484.63	26.32	21.21	486	2.8
2016-01-27 14:50:00	4.077	1484.55	26.11	21	492	2.9
2016-01-27 14:40:00	4.077	1484.47	25.91	20.71	486	2.9
2016-01-27 14:30:00	4.076	1484.39	25.62	20.47	486	2.9
2016-01-27 14:20:00	4.076	1484.3	25.34	20.17	492	2.9
2016-01-27 14:10:00	4.075	1484.22	25.01	19.91	492	2.9
2016-01-27 14:00:00	4.075	1484.14	24.65	19.6	486	2.8
2016-01-27 13:50:00	4.074	1484.06	24.45	19.37	486	2.8
2016-01-27 13:40:00	4.074	1483.98	24.22	19.13	480	2.8
2016-01-27 13:30:00	4.073	1483.9	24.01	18.82	486	2.9
2016-01-27 13:20:00	4.073	1483.82	23.71	18.48	492	2.9
2016-01-27 13:10:00	4.072	1483.74	23.34	18.07	486	2.9
2016-01-27 13:00:00	4.072	1483.66	22.65	17.47	492	2.9
2016-01-27 12:50:00	4.071	1483.57	21.78	16.59	480	2.8
2016-01-27 12:40:00	4.071	1483.49	19.3	14.17	486	2.8
2016-01-27 12:30:00	4.071	1483.41	10.4	10.4	480	0
2016-01-27 12:20:00	4.071	1483.34	10.4	10.4	468	0
2016-01-27 12:10:00	4.071	1483.26	10.4	10.39	474	0
2016-01-27 12:00:00	4.071	1483.18	10.4	10.4	474	0
2016-01-27 11:50:00	4.071	1483.1	10.39	10.4	474	0
2016-01-27 11:40:00	4.071	1483.02	10.39	10.39	474	0
2016-01-27 11:30:00	4.071	1482.94	10.4	10.4	474	0

## Sheet: RN1
Date	Heat energy #1 ~ E1 [MWh]	V1 [m3]	T1 [C]	T2 [C]	FLOW1 [l/h]	EFFECT1 [kW]
2016-02-11 10:10:00	4.606	1639.34	38.26	34.45	540	2.4
2016-02-11 10:00:00	4.606	1639.25	38.3	34.39	540	2.4
2016-02-11 09:50:00	4.606	1639.16	38.27	34.39	546	2.4
2016-02-11 09:40:00	4.605	1639.07	38.27	34.39	540	2.4
2016-02-11 09:30:00	4.605	1638.98	38.25	34.29	540	2.4
2016-02-11 09:20:00	4.604	1638.89	37.74	34.05	540	2.3
2016-02-11 09:10:00	4.604	1638.8	37.77	34.09	546	2.3
2016-02-11 09:00:00	4.604	1638.71	37.82	34.07	546	2.3
2016-02-11 08:50:00	4.603	1638.62	37.89	34.15	546	2.3
2016-02-11 08:40:00	4.603	1638.53	38	34.16	540	2.3
2016-02-11 08:30:00	4.602	1638.44	37.79	34.04	540	2.3
2016-02-11 08:20:00	4.602	1638.35	37.75	34	534	2.2
2016-02-11 08:10:00	4.602	1638.26	37.82	34.04	540	2.3
2016-02-11 08:00:00	4.601	1638.17	37.81	34.06	546	2.3
2016-02-11 07:50:00	4.601	1638.08	37.83	34.06	540	2.3
2016-02-11 07:40:00	4.6	1637.99	37.86	34.07	546	2.3
2016-02-11 07:30:00	4.6	1637.9	37.85	34.06	534	2.3
2016-02-11 07:20:00	4.6	1637.81	37.82	34.03	540	2.3
2016-02-11 07:10:00	4.599	1637.72	37.84	34.07	546	2.3
2016-02-11 07:00:00	4.599	1637.63	37.9	34.04	546	2.4
2016-02-11 06:50:00	4.598	1637.54	37.81	34.02	546	2.4
2016-02-11 06:40:00	4.598	1637.45	37.89	34.01	534	2.3
2016-02-11 06:30:00	4.598	1637.36	37.73	33.95	540	2.3
2016-02-11 06:20:00	4.597	1637.27	37.66	33.93	540	2.3
2016-02-11 06:10:00	4.597	1637.18	37.73	33.96	540	2.3
2016-02-11 06:00:00	4.596	1637.09	37.82	34.04	540	2.3
2016-02-11 05:50:00	4.596	1637	38.06	34.19	534	2.3
2016-02-11 05:40:00	4.596	1636.91	37.89	34.02	534	2.4
2016-02-11 05:30:00	4.595	1636.82	37.71	33.89	546	2.3
2016-02-11 05:20:00	4.595	1636.73	37.66	33.87	540	2.3
2016-02-11 05:10:00	4.594	1636.64	37.7	33.93	546	2.3
2016-02-11 05:00:00	4.594	1636.55	37.88	34.04	540	2.3
2016-02-11 04:50:00	4.594	1636.46	38.01	34.08	540	2.4
2016-02-11 04:40:00	4.593	1636.37	37.83	33.91	546	2.4
2016-02-11 04:30:00	4.593	1636.27	37.74	33.9	540	2.3
2016-02-11 04:20:00	4.592	1636.18	37.77	33.89	540	2.4
2016-02-11 04:10:00	4.592	1636.09	37.8	33.97	540	2.3
2016-02-11 04:00:00	4.592	1636	37.96	34	534	2.4
2016-02-11 03:50:00	4.591	1635.91	37.78	33.78	540	2.4
2016-02-11 03:40:00	4.591	1635.82	37.57	33.72	546	2.4
2016-02-11 03:30:00	4.59	1635.73	37.55	33.71	540	2.3
2016-02-11 03:20:00	4.59	1635.64	37.53	33.73	540	2.3
2016-02-11 03:10:00	4.59	1635.55	37.56	33.76	540	2.3
2016-02-11 03:00:00	4.589	1635.46	37.82	33.86	540	2.4
2016-02-11 02:50:00	4.589	1635.37	37.67	33.74	546	2.4
2016-02-11 02:40:00	4.588	1635.28	37.52	33.65	534	2.3
2016-02-11 02:30:00	4.588	1635.19	37.52	33.68	546	2.4
2016-02-11 02:20:00	4.588	1635.1	37.52	33.69	546	2.4
2016-02-11 02:10:00	4.587	1635.01	37.7	33.74	540	2.4
2016-02-11 02:00:00	4.587	1634.92	37.57	33.63	546	2.4
2016-02-11 01:50:00	4.586	1634.83	37.41	33.59	534	2.3
2016-02-11 01:40:00	4.586	1634.74	37.43	33.58	540	2.3
2016-02-11 01:30:00	4.586	1634.65	37.45	33.63	534	2.3
2016-02-11 01:20:00	4.585	1634.56	37.59	33.68	540	2.4
2016-02-11 01:10:00	4.585	1634.47	37.49	33.51	540	2.4
2016-02-11 01:00:00	4.584	1634.38	37.35	33.51	540	2.4
2016-02-11 00:50:00	4.584	1634.29	37.4	33.56	546	2.4
2016-02-11 00:40:00	4.584	1634.2	37.66	33.64	546	2.5
2016-02-11 00:30:00	4.583	1634.11	37.56	33.57	546	2.5
2016-02-11 00:20:00	4.583	1634.02	37.26	33.42	534	2.3
2016-02-11 00:10:00	4.582	1633.93	37.28	33.39	540	2.4
2016-02-11	4.582	1633.84	37.36	33.44	546	2.4
2016-02-10 23:50:00	4.582	1633.75	37.5	33.47	540	2.4
2016-02-10 23:40:00	4.581	1633.66	37.36	33.36	540	2.4
2016-02-10 23:30:00	4.581	1633.57	37.19	33.3	540	2.4
2016-02-10 23:20:00	4.58	1633.48	37.13	33.26	540	2.4
2016-02-10 23:10:00	4.58	1633.39	37.36	33.36	540	2.5
2016-02-10 23:00:00	4.579	1633.3	37.23	33.25	540	2.4
2016-02-10 22:50:00	4.579	1633.21	36.98	33.09	540	2.4
2016-02-10 22:40:00	4.579	1633.12	36.96	33.08	540	2.4
2016-02-10 22:30:00	4.578	1633.03	36.95	33.12	546	2.4
2016-02-10 22:20:00	4.578	1632.94	37.05	33.1	540	2.4
2016-02-10 22:10:00	4.577	1632.85	36.89	32.92	540	2.4
2016-02-10 22:00:00	4.577	1632.76	36.61	32.82	534	2.3
2016-02-10 21:50:00	4.577	1632.67	36.62	32.82	540	2.3
2016-02-10 21:40:00	4.576	1632.58	36.84	32.93	540	2.4
2016-02-10 21:30:00	4.576	1632.49	36.72	32.87	540	2.4
2016-02-10 21:20:00	4.575	1632.4	36.56	32.77	534	2.3
2016-02-10 21:10:00	4.575	1632.31	36.51	32.72	540	2.3
2016-02-10 21:00:00	4.575	1632.22	36.61	32.77	522	2.2
2016-02-10 20:50:00	4.574	1632.13	36.7	32.77	540	2.4
2016-02-10 20:40:00	4.574	1632.04	36.53	32.65	534	2.4
2016-02-10 20:30:00	4.573	1631.95	36.36	32.55	540	2.3
2016-02-10 20:20:00	4.573	1631.86	36.39	32.58	540	2.3
2016-02-10 20:10:00	4.573	1631.77	36.51	32.64	540	2.4
2016-02-10 20:00:00	4.572	1631.68	36.44	32.57	546	2.4
2016-02-10 19:50:00	4.572	1631.59	36.17	32.41	540	2.3
2016-02-10 19:40:00	4.572	1631.5	36.14	32.4	546	2.3
2016-02-10 19:30:00	4.571	1631.41	36.13	32.41	540	2.3
2016-02-10 19:20:00	4.571	1631.32	36.31	32.45	540	2.4
2016-02-10 19:10:00	4.57	1631.23	36.14	32.32	540	2.4
2016-02-10 19:00:00	4.57	1631.14	36.03	32.23	534	2.3
2016-02-10 18:50:00	4.57	1631.05	35.97	32.24	540	2.3
2016-02-10 18:40:00	4.569	1630.96	36.12	32.31	540	2.3
2016-02-10 18:30:00	4.569	1630.87	36.09	32.28	540	2.3
2016-02-10 18:20:00	4.568	1630.78	35.78	32.1	540	2.3
2016-02-10 18:10:00	4.568	1630.69	35.79	32.12	540	2.3
2016-02-10 18:00:00	4.568	1630.6	35.85	32.12	534	2.2
2016-02-10 17:50:00	4.567	1630.51	36.02	32.2	534	2.3
2016-02-10 17:40:00	4.567	1630.43	35.93	32.13	534	2.3
2016-02-10 17:30:00	4.566	1630.34	35.8	32.08	534	2.2
2016-02-10 17:20:00	4.566	1630.25	35.88	32.16	540	2.3
2016-02-10 17:10:00	4.566	1630.16	36.22	32.33	540	2.4
2016-02-10 17:00:00	4.565	1630.07	36.17	32.25	528	2.3
2016-02-10 16:50:00	4.565	1629.98	35.99	32.09	540	2.4
2016-02-10 16:40:00	4.564	1629.89	35.9	32.09	546	2.3
2016-02-10 16:30:00	4.564	1629.8	36.08	32.18	534	2.4
2016-02-10 16:20:00	4.564	1629.71	36.1	32.16	546	2.4
2016-02-10 16:10:00	4.563	1629.62	35.95	32	546	2.4
2016-02-10 16:00:00	4.563	1629.53	35.74	31.92	540	2.3
2016-02-10 15:50:00	4.562	1629.44	35.72	31.91	534	2.3
2016-02-10 15:40:00	4.562	1629.35	35.8	31.89	540	2.3
2016-02-10 15:30:00	4.562	1629.26	35.64	31.75	540	2.4
2016-02-10 15:20:00	4.561	1629.17	35.29	31.58	534	2.3
2016-02-10 15:10:00	4.561	1629.08	35.33	31.58	540	2.3
2016-02-10 15:00:00	4.56	1628.99	35.36	31.57	534	2.3
2016-02-10 14:50:00	4.56	1628.9	35.27	31.55	540	2.3
2016-02-10 14:40:00	4.56	1628.81	35.21	31.48	540	2.3
2016-02-10 14:30:00	4.559	1628.72	35.23	31.47	534	2.3
2016-02-10 14:20:00	4.559	1628.63	35.14	31.42	540	2.3
2016-02-10 14:10:00	4.559	1628.54	35.13	31.45	534	2.2
2016-02-10 14:00:00	4.558	1628.45	35.27	31.49	540	2.3
2016-02-10 13:50:00	4.558	1628.36	35.15	31.37	540	2.3
2016-02-10 13:40:00	4.557	1628.27	35.12	31.35	540	2.3
2016-02-10 13:30:00	4.557	1628.18	34.96	31.27	546	2.3
2016-02-10 13:20:00	4.557	1628.09	34.96	31.28	540	2.2
2016-02-10 13:10:00	4.556	1628	35.03	31.31	534	2.3
2016-02-10 13:00:00	4.556	1627.91	34.97	31.26	540	2.3
2016-02-10 12:50:00	4.555	1627.82	34.93	31.2	528	2.2
2016-02-10 12:40:00	4.555	1627.73	34.88	31.2	534	2.2
2016-02-10 12:30:00	4.555	1627.64	35.02	31.27	540	2.3
2016-02-10 12:20:00	4.554	1627.55	35.05	31.3	534	2.3
2016-02-10 12:10:00	4.554	1627.47	35.07	31.27	546	2.3
2016-02-10 12:00:00	4.554	1627.38	35.03	31.26	534	2.3
2016-02-10 11:50:00	4.553	1627.29	35.02	31.21	546	2.4
2016-02-10 11:40:00	4.553	1627.2	34.91	31.13	546	2.4
2016-02-10 11:30:00	4.552	1627.11	34.78	31.08	540	2.3
2016-02-10 11:20:00	4.552	1627.02	34.88	31.1	534	2.3
2016-02-10 11:10:00	4.552	1626.93	34.82	31.06	534	2.3
2016-02-10 11:00:00	4.551	1626.84	34.78	31	540	2.3
2016-02-10 10:50:00	4.551	1626.75	34.66	30.87	534	2.3
2016-02-10 10:40:00	4.55	1626.66	34.57	30.84	534	2.2
2016-02-10 10:30:00	4.55	1626.57	34.55	30.81	522	2.2
2016-02-10 10:20:00	4.55	1626.48	34.49	30.8	540	2.2
2016-02-10 10:10:00	4.549	1626.39	34.51	30.8	540	2.3
2016-02-10 10:00:00	4.549	1626.3	34.5	30.78	540	2.3
2016-02-10 09:50:00	4.548	1626.21	34.48	30.78	534	2.2
2016-02-10 09:40:00	4.548	1626.12	34.51	30.78	528	2.2
2016-02-10 09:30:00	4.548	1626.03	34.54	30.8	546	2.3
2016-02-10 09:20:00	4.547	1625.94	34.67	30.84	546	2.4
2016-02-10 09:10:00	4.547	1625.85	34.34	30.65	534	2.3
2016-02-10 09:00:00	4.547	1625.76	34.35	30.61	534	2.3
2016-02-10 08:50:00	4.546	1625.67	34.24	30.56	534	2.2
2016-02-10 08:40:00	4.546	1625.59	34.27	30.57	534	2.2
2016-02-10 08:30:00	4.545	1625.5	34.32	30.58	540	2.3
2016-02-10 08:20:00	4.545	1625.41	34.27	30.53	534	2.2
2016-02-10 08:10:00	4.545	1625.32	34.31	30.57	534	2.2
2016-02-10 08:00:00	4.544	1625.23	34.32	30.56	540	2.3
2016-02-10 07:50:00	4.544	1625.14	34.24	30.52	534	2.3
2016-02-10 07:40:00	4.543	1625.05	34.24	30.47	534	2.3
2016-02-10 07:30:00	4.543	1624.96	34.2	30.45	540	2.3
2016-02-10 07:20:00	4.543	1624.87	34.24	30.49	534	2.3
2016-02-10 07:10:00	4.542	1624.78	34.38	30.59	534	2.3
2016-02-10 07:00:00	4.542	1624.69	34.31	30.46	540	2.4
2016-02-10 06:50:00	4.542	1624.6	34.18	30.44	534	2.3
2016-02-10 06:40:00	4.541	1624.51	34.27	30.44	534	2.3
2016-02-10 06:30:00	4.541	1624.42	34.51	30.58	540	2.4
2016-02-10 06:20:00	4.54	1624.33	34.44	30.51	534	2.4
2016-02-10 06:10:00	4.54	1624.24	34.01	30.26	540	2.3
2016-02-10 06:00:00	4.54	1624.15	34.04	30.29	540	2.3
2016-02-10 05:50:00	4.539	1624.06	34.09	30.27	540	2.3
2016-02-10 05:40:00	4.539	1623.97	34.27	30.37	534	2.4
2016-02-10 05:30:00	4.538	1623.89	34.2	30.31	540	2.4
2016-02-10 05:20:00	4.538	1623.8	33.98	30.19	540	2.3
2016-02-10 05:10:00	4.538	1623.71	34.03	30.2	540	2.4
2016-02-10 05:00:00	4.537	1623.62	33.98	30.19	540	2.3
2016-02-10 04:50:00	4.537	1623.53	34.17	30.25	540	2.4
2016-02-10 04:40:00	4.536	1623.44	34.13	30.17	534	2.4
2016-02-10 04:30:00	4.536	1623.35	33.88	30.08	540	2.3
2016-02-10 04:20:00	4.536	1623.26	33.92	30.06	528	2.3
2016-02-10 04:10:00	4.535	1623.17	34.1	30.21	540	2.4
2016-02-10 04:00:00	4.535	1623.08	34.12	30.17	534	2.4
2016-02-10 03:50:00	4.534	1622.99	33.86	29.95	540	2.4
2016-02-10 03:40:00	4.534	1622.9	33.84	29.94	540	2.4
2016-02-10 03:30:00	4.534	1622.81	33.84	29.97	534	2.4
2016-02-10 03:20:00	4.533	1622.72	34	29.99	540	2.5
2016-02-10 03:10:00	4.533	1622.63	33.89	29.86	540	2.4
2016-02-10 03:00:00	4.532	1622.54	33.65	29.78	534	2.4
2016-02-10 02:50:00	4.532	1622.46	33.69	29.77	534	2.4
2016-02-10 02:40:00	4.532	1622.37	33.86	29.85	540	2.5
2016-02-10 02:30:00	4.531	1622.28	33.74	29.77	540	2.4
2016-02-10 02:20:00	4.531	1622.19	33.53	29.6	534	2.4
2016-02-10 02:10:00	4.53	1622.1	33.46	29.56	534	2.4
2016-02-10 02:00:00	4.53	1622.01	33.57	29.65	540	2.4
2016-02-10 01:50:00	4.529	1621.92	33.69	29.62	540	2.5
2016-02-10 01:40:00	4.529	1621.83	33.45	29.43	534	2.5
2016-02-10 01:30:00	4.529	1621.74	33.31	29.38	534	2.4
2016-02-10 01:20:00	4.528	1621.65	33.35	29.38	534	2.4
2016-02-10 01:10:00	4.528	1621.56	33.39	29.4	540	2.5
2016-02-10 01:00:00	4.527	1621.47	33.29	29.22	540	2.5
2016-02-10 00:50:00	4.527	1621.38	33.07	29.12	546	2.5
2016-02-10 00:40:00	4.527	1621.29	32.99	29.09	540	2.4
2016-02-10 00:30:00	4.526	1621.21	33.24	29.17	540	2.4
2016-02-10 00:20:00	4.526	1621.12	33.15	29.08	540	2.5
2016-02-10 00:10:00	4.525	1621.03	32.77	28.86	540	2.4
2016-02-10	4.525	1620.94	32.75	28.8	528	2.3
2016-02-09 23:50:00	4.525	1620.85	32.76	28.83	540	2.4
2016-02-09 23:40:00	4.524	1620.76	32.78	28.79	540	2.5
2016-02-09 23:30:00	4.524	1620.67	32.62	28.58	528	2.4
2016-02-09 23:20:00	4.523	1620.58	32.44	28.53	540	2.4
2016-02-09 23:10:00	4.523	1620.49	32.36	28.48	534	2.3
2016-02-09 23:00:00	4.522	1620.4	32.58	28.54	546	2.5
2016-02-09 22:50:00	4.522	1620.31	32.43	28.43	540	2.5
2016-02-09 22:40:00	4.522	1620.23	32.11	28.23	534	2.4
2016-02-09 22:30:00	4.521	1620.14	32.09	28.17	534	2.4
2016-02-09 22:20:00	4.521	1620.05	32.09	28.18	534	2.4
2016-02-09 22:10:00	4.52	1619.96	32.1	28.11	528	2.4
2016-02-09 22:00:00	4.52	1619.87	31.82	27.84	540	2.4
2016-02-09 21:50:00	4.52	1619.78	31.69	27.87	534	2.3
2016-02-09 21:40:00	4.519	1619.69	31.7	27.82	528	2.3
2016-02-09 21:30:00	4.519	1619.6	31.88	27.88	534	2.4
2016-02-09 21:20:00	4.518	1619.51	31.7	27.75	540	2.4
2016-02-09 21:10:00	4.518	1619.42	31.39	27.54	534	2.3
2016-02-09 21:00:00	4.518	1619.34	31.37	27.48	534	2.3
2016-02-09 20:50:00	4.517	1619.25	31.28	27.46	528	2.3
2016-02-09 20:40:00	4.517	1619.16	31.45	27.47	534	2.4
2016-02-09 20:30:00	4.516	1619.07	31.3	27.32	534	2.4
2016-02-09 20:20:00	4.516	1618.98	30.94	27.15	522	2.3
2016-02-09 20:10:00	4.516	1618.89	30.95	27.08	540	2.3
2016-02-09 20:00:00	4.515	1618.8	30.91	27.1	534	2.3
2016-02-09 19:50:00	4.515	1618.71	31.04	27.07	540	2.4
2016-02-09 19:40:00	4.514	1618.62	30.9	26.92	534	2.4
2016-02-09 19:30:00	4.514	1618.54	30.56	26.74	534	2.3
2016-02-09 19:20:00	4.514	1618.45	30.5	26.7	534	2.3
2016-02-09 19:10:00	4.513	1618.36	30.59	26.7	528	2.3
2016-02-09 19:00:00	4.513	1618.27	30.59	26.69	534	2.4
2016-02-09 18:50:00	4.512	1618.18	30.31	26.42	528	2.3
2016-02-09 18:40:00	4.512	1618.09	30.04	26.26	534	2.3
2016-02-09 18:30:00	4.512	1618	29.91	26.19	534	2.2
2016-02-09 18:20:00	4.511	1617.91	29.94	26.2	522	2.2
2016-02-09 18:10:00	4.511	1617.83	29.94	26.13	534	2.3
2016-02-09 18:00:00	4.511	1617.74	29.67	25.95	534	2.3
2016-02-09 17:50:00	4.51	1617.65	29.62	25.87	528	2.2
2016-02-09 17:40:00	4.51	1617.56	29.63	25.82	528	2.3
2016-02-09 17:30:00	4.509	1617.47	29.59	25.89	528	2.2
2016-02-09 17:20:00	4.509	1617.38	29.68	25.81	528	2.3
2016-02-09 17:10:00	4.509	1617.29	29.49	25.68	534	2.3
2016-02-09 17:00:00	4.508	1617.21	29.45	25.63	534	2.3
2016-02-09 16:50:00	4.508	1617.12	29.46	25.57	540	2.4
2016-02-09 16:40:00	4.507	1617.03	29.65	25.61	534	2.4
2016-02-09 16:30:00	4.507	1616.94	29.38	25.41	528	2.4
2016-02-09 16:20:00	4.507	1616.85	29.17	25.26	528	2.3
2016-02-09 16:10:00	4.506	1616.76	29.11	25.19	528	2.3
2016-02-09 16:00:00	4.506	1616.68	29.09	25.19	528	2.3
2016-02-09 15:50:00	4.505	1616.59	29.12	25.04	528	2.4
2016-02-09 15:40:00	4.505	1616.5	28.76	24.72	528	2.4
2016-02-09 15:30:00	4.505	1616.41	28.5	24.58	534	2.4
2016-02-09 15:20:00	4.504	1616.32	28.35	24.44	528	2.3
2016-02-09 15:10:00	4.504	1616.23	28.17	24.32	528	2.3
2016-02-09 15:00:00	4.503	1616.14	28.07	24.2	528	2.3
2016-02-09 14:50:00	4.503	1616.06	27.95	24.07	540	2.4
2016-02-09 14:40:00	4.503	1615.97	27.79	23.94	528	2.3
2016-02-09 14:30:00	4.502	1615.88	27.64	23.81	522	2.3
2016-02-09 14:20:00	4.502	1615.79	27.56	23.68	534	2.4
2016-02-09 14:10:00	4.501	1615.7	27.41	23.54	528	2.3
2016-02-09 14:00:00	4.501	1615.62	27.35	23.44	528	2.3
2016-02-09 13:50:00	4.501	1615.53	27.39	23.41	534	2.4
2016-02-09 13:40:00	4.5	1615.44	27.13	23.15	534	2.4
2016-02-09 13:30:00	4.5	1615.35	26.7	22.85	528	2.3
2016-02-09 13:20:00	4.499	1615.26	26.58	22.76	528	2.3
2016-02-09 13:10:00	4.499	1615.18	26.6	22.7	528	2.3
2016-02-09 13:00:00	4.499	1615.09	26.47	22.47	528	2.4
2016-02-09 12:50:00	4.498	1615	26.05	22.18	528	2.3
2016-02-09 12:40:00	4.498	1614.91	25.83	21.96	528	2.3
2016-02-09 12:30:00	4.497	1614.82	25.63	21.74	516	2.3
2016-02-09 12:20:00	4.497	1614.74	25.44	21.55	522	2.3
2016-02-09 12:10:00	4.497	1614.65	25.13	21.26	522	2.3
2016-02-09 12:00:00	4.496	1614.56	24.93	21.04	528	2.3
2016-02-09 11:50:00	4.496	1614.47	24.56	20.76	528	2.3
2016-02-09 11:40:00	4.495	1614.39	24.24	20.49	522	2.2
2016-02-09 11:30:00	4.495	1614.3	24.04	20.24	522	2.2
2016-02-09 11:20:00	4.495	1614.21	23.75	19.96	528	2.3
2016-02-09 11:10:00	4.494	1614.12	23.59	19.69	516	2.2
2016-02-09 11:00:00	4.494	1614.04	23.24	19.43	522	2.3
2016-02-09 10:50:00	4.494	1613.95	22.96	19.08	522	2.3
2016-02-09 10:40:00	4.493	1613.86	22.56	18.73	528	2.3
2016-02-09 10:30:00	4.493	1613.77	22.17	18.3	516	2.3
2016-02-09 10:20:00	4.492	1613.69	21.63	17.81	528	2.3
2016-02-09 10:10:00	4.492	1613.6	21.18	17.33	516	2.3
2016-02-09 10:00:00	4.492	1613.51	20.56	16.75	516	2.2
2016-02-09 09:50:00	4.491	1613.43	19.77	15.96	522	2.2
2016-02-09 09:40:00	4.491	1613.34	18.17	14.42	522	2.2
2016-02-09 09:30:00	4.491	1613.26	9.88	9.92	504	0
2016-02-09 09:20:00	4.491	1613.17	9.87	9.89	498	0
2016-02-09 09:10:00	4.491	1613.09	9.86	9.9	510	0
2016-02-09 09:00:00	4.491	1613	9.83	9.86	558	0
2016-02-09 08:50:00	4.491	1612.91	9.71	9.73	570	0

## Sheet: RS1
Date	Heat energy #1 ~ E1 [MWh]	V1 [m3]	T1 [C]	T2 [C]	FLOW1 [l/h]	EFFECT1 [kW]
2014-04-05 12:40:00	0.488	211.162	38.6617	33.5367	390.547	2.29798
2014-04-05 12:50:00	0.488667	211.423	38.62	33.5117	395.139	2.29051
2014-04-05 13:00:00	0.489333	211.684	38.5667	33.4933	390.235	2.27482
2014-04-05 13:10:00	0.49	211.945	38.5067	33.4567	395.094	2.26435
2014-04-05 13:20:00	0.490667	212.206	38.465	33.4	392.814	2.27108
2014-04-05 13:30:00	0.491333	212.466	38.4083	33.4	391.246	2.24567
2014-04-05 13:40:00	0.492	212.727	38.4183	33.4067	394.867	2.24717
2014-04-05 13:50:00	0.492667	212.988	38.42	33.4	395.873	2.2509
2014-04-05 14:00:00	0.493333	213.249	38.44	33.4067	397.205	2.25688
2014-04-05 14:10:00	0.494	213.51	38.4667	33.425	394.538	2.26062
2014-04-05 14:20:00	0.494667	213.77	38.4433	33.4	396.346	2.26136
2014-04-05 14:30:00	0.495333	214.031	38.43	33.4	390.933	2.25539
2014-04-05 14:40:00	0.496	214.292	38.4017	33.3983	391.472	2.24343
2014-04-05 14:50:00	0.496667	214.553	38.415	33.4	395.069	2.24866
2014-04-05 15:00:00	0.497333	214.814	38.4283	33.4	392.276	2.25464
2014-04-05 15:10:00	0.498	215.075	38.4467	33.4	395.682	2.26286
2014-04-05 15:20:00	0.498667	215.335	38.46	33.4	395.913	2.26884
2014-04-05 15:30:00	0.499333	215.596	38.4417	33.4	393.25	2.26062
2014-04-05 15:40:00	0.5	215.857	38.4233	33.3733	391.594	2.26435
2014-04-05 15:50:00	0.500667	216.118	38.3717	33.335	390.5	2.25838
2014-04-05 16:00:00	0.501333	216.379	38.3533	33.3267	392.008	2.25389
2014-04-05 16:10:00	0.502	216.639	38.3517	33.3383	393.073	2.24791
2014-04-05 16:20:00	0.502667	216.9	38.3483	33.33	396.917	2.25016
2014-04-05 16:30:00	0.503333	217.161	38.3467	33.31	390.748	2.25838
2014-04-05 16:40:00	0.504	217.422	38.3317	33.3167	394.8	2.24866
2014-04-05 16:50:00	0.504667	217.683	38.3767	33.3533	395.902	2.2524
2014-04-05 17:00:00	0.505333	217.944	38.3233	33.2967	395.56	2.25389
2014-04-05 17:10:00	0.506	218.204	38.255	33.3	393.765	2.22176
2014-04-05 17:20:00	0.506667	218.465	38.3317	33.325	393.743	2.24492
2014-04-05 17:30:00	0.507333	218.726	38.3967	33.3733	394.542	2.2524
2014-04-05 17:40:00	0.508	218.987	38.4117	33.3833	392.587	2.25464
2014-04-05 17:50:00	0.508667	219.248	38.4317	33.3417	388.199	2.28229
2014-04-05 18:00:00	0.509333	219.508	38.4583	33.3917	390.256	2.27183
2014-04-05 18:10:00	0.51	219.769	38.39	33.31	396.293	2.27781
2014-04-05 18:20:00	0.510667	220.03	38.41	33.3217	393.562	2.28154
2014-04-05 18:30:00	0.511333	220.291	38.4017	33.3383	393.249	2.27033
2014-04-05 18:40:00	0.512	220.552	38.36	33.3	392.809	2.26884
2014-04-05 18:50:00	0.512667	220.813	38.4783	33.3867	394.633	2.28304
2014-04-05 19:00:00	0.513333	221.073	38.565	33.3983	396.512	2.31667
2014-04-05 19:10:00	0.514	221.334	38.4683	33.3333	393.372	2.30247
2014-04-05 19:20:00	0.514667	221.595	38.2717	33.2367	395.639	2.25763
2014-04-05 19:30:00	0.515333	221.856	38.2983	33.2667	396.119	2.25613
2014-04-05 19:40:00	0.516	222.117	38.3783	33.32	391.951	2.26809
2014-04-05 19:50:00	0.516667	222.377	38.4817	33.31	390.188	2.31891
2014-04-05 20:00:00	0.517333	222.638	38.475	33.3083	395.645	2.31667
2014-04-05 20:10:00	0.518	222.899	38.4733	33.3	391.839	2.31966
2014-04-05 20:20:00	0.518667	223.16	38.425	33.2967	396.935	2.29948
2014-04-05 20:30:00	0.519333	223.421	38.3817	33.2217	393.075	2.31368
2014-04-05 20:40:00	0.52	223.682	38.3317	33.2	395.227	2.30097
2014-04-05 20:50:00	0.520667	223.942	38.265	33.1883	391.835	2.27631
2014-04-05 21:00:00	0.521333	224.203	38.225	33.1833	393.97	2.26062
2014-04-05 21:10:00	0.522	224.464	38.2017	33.11	391.933	2.28304
2014-04-05 21:20:00	0.522667	224.725	38.2033	33.1383	388.237	2.27108
2014-04-05 21:30:00	0.523333	224.986	38.215	33.1333	393.708	2.27855
2014-04-05 21:40:00	0.524	225.246	38.215	33.12	393.174	2.28453
2014-04-05 21:50:00	0.524667	225.507	38.22	33.1017	396.187	2.29499
2014-04-05 22:00:00	0.525333	225.768	38.215	33.1	391.543	2.2935
2014-04-05 22:10:00	0.526	226.029	38.1983	33.1	392.785	2.28603
2014-04-05 22:20:00	0.526667	226.29	38.1867	33.1	392.943	2.2808
2014-04-05 22:30:00	0.527333	226.551	38.1533	33.0967	394.592	2.26734
2014-04-05 22:40:00	0.528	226.811	38.135	33.0983	395.914	2.25838
2014-04-05 22:50:00	0.528667	227.072	38.1217	33.0817	393.526	2.25987
2014-04-05 23:00:00	0.529333	227.333	38.1333	33.0567	396.04	2.27631
2014-04-05 23:10:00	0.53	227.594	38.08	33	393.88	2.27781
2014-04-05 23:20:00	0.530667	227.855	38.0517	33.0017	391.319	2.26435
2014-04-05 23:30:00	0.531333	228.115	38.0383	33	392.554	2.25912
2014-04-05 23:40:00	0.532	228.376	38.0617	33	392.594	2.26959
2014-04-05 23:50:00	0.532667	228.637	38.0733	33	392.529	2.27482
2014-04-06	0.533333	228.898	38.0767	33	394.483	2.27631
2014-04-06 00:10:00	0.534	229.159	38.08	33	394.774	2.27781
2014-04-06 00:20:00	0.534667	229.42	38.05	32.9933	395.452	2.26734
2014-04-06 00:30:00	0.535333	229.68	37.9933	32.965	392.756	2.25464
2014-04-06 00:40:00	0.536	229.941	38.0383	33	392.938	2.25912
2014-04-06 00:50:00	0.536667	230.202	38.09	33.0017	392.917	2.28154
2014-04-06 01:00:00	0.537333	230.463	38.0633	32.985	396.308	2.27706
2014-04-06 01:10:00	0.538	230.724	38	32.915	396.155	2.28005
2014-04-06 01:20:00	0.538667	230.984	37.92	32.8917	393.1	2.25464
2014-04-06 01:30:00	0.539333	231.245	37.8633	32.8783	389.378	2.23521
2014-04-06 01:40:00	0.54	231.506	37.905	32.9	392.925	2.24418
2014-04-06 01:50:00	0.540667	231.767	38.0017	32.915	393.038	2.2808
2014-04-06 02:00:00	0.541333	232.028	38.0317	32.9	395.817	2.30097
2014-04-06 02:10:00	0.542	232.289	37.9783	32.9	394.819	2.27706
2014-04-06 02:20:00	0.542667	232.549	37.9667	32.9	392.246	2.27183
2014-04-06 02:30:00	0.543333	232.81	37.9483	32.8783	391.317	2.27332
2014-04-06 02:40:00	0.544	233.071	37.895	32.8167	391.842	2.27706
2014-04-06 02:50:00	0.544667	233.332	37.8683	32.8033	394.552	2.27108
2014-04-06 03:00:00	0.545333	233.593	37.8433	32.7983	393.105	2.26211
2014-04-06 03:10:00	0.546	233.854	37.805	32.7967	393.164	2.24567
2014-04-06 03:20:00	0.546667	234.114	37.7583	32.7817	393.003	2.23147
2014-04-06 03:30:00	0.547333	234.375	37.8317	32.8033	393.504	2.25464
2014-04-06 03:40:00	0.548	234.636	37.8667	32.8	396.293	2.27183
2014-04-06 03:50:00	0.548667	234.897	37.8117	32.7967	391.963	2.24866
2014-04-06 04:00:00	0.549333	235.158	37.7917	32.7817	396.126	2.24642
2014-04-06 04:10:00	0.55	235.418	37.8333	32.8	394.355	2.25688
2014-04-06 04:20:00	0.550667	235.679	37.8467	32.7883	392.396	2.26809
2014-04-06 04:30:00	0.551333	235.94	37.8017	32.705	393.092	2.28528
2014-04-06 04:40:00	0.552	236.201	37.7317	32.7	394.638	2.25613
2014-04-06 04:50:00	0.552667	236.462	37.7267	32.7	389.441	2.25389
2014-04-06 05:00:00	0.553333	236.723	37.7283	32.7	391.665	2.25464
2014-04-06 05:10:00	0.554	236.983	37.7117	32.7	391.478	2.24717
2014-04-06 05:20:00	0.554667	237.244	37.6983	32.7	391.032	2.24119
2014-04-06 05:30:00	0.555333	237.505	37.695	32.7	394.651	2.23969
2014-04-06 05:40:00	0.556	237.766	37.8033	32.7667	393.33	2.25838
2014-04-06 05:50:00	0.556667	238.027	37.9083	32.7817	395.055	2.29873
2014-04-06 06:00:00	0.557333	238.287	37.835	32.7067	393.293	2.29948
2014-04-06 06:10:00	0.558	238.548	37.815	32.7017	391.079	2.29275
2014-04-06 06:20:00	0.558667	238.809	37.7933	32.7	393.917	2.28378
2014-04-06 06:30:00	0.559333	239.07	37.7633	32.7	392.954	2.27033
2014-04-06 06:40:00	0.56	239.331	37.745	32.66	393.913	2.28005
2014-04-06 06:50:00	0.560667	239.592	37.7267	32.62	393.23	2.28976
2014-04-06 07:00:00	0.561333	239.852	37.695	32.6	391.432	2.28453
2014-04-06 07:10:00	0.562	240.113	37.6867	32.6017	392.463	2.28005
2014-04-06 07:20:00	0.562667	240.374	37.6667	32.6017	392.914	2.27108
2014-04-06 07:30:00	0.563333	240.635	37.6917	32.6	393.442	2.28304
2014-04-06 07:40:00	0.564	240.896	37.6867	32.6	392.983	2.2808
2014-04-06 07:50:00	0.564667	241.156	37.6567	32.6	394.732	2.26734
2014-04-06 08:00:00	0.565333	241.417	37.635	32.5967	390.291	2.25912
2014-04-06 08:10:00	0.566	241.678	37.6133	32.5683	393.285	2.26211
2014-04-06 08:20:00	0.566667	241.939	37.6133	32.5683	388.682	2.26211
2014-04-06 08:30:00	0.567333	242.2	37.645	32.5933	390.336	2.2651
2014-04-06 08:40:00	0.568	242.461	37.7083	32.6	394.301	2.29051
2014-04-06 08:50:00	0.568667	242.721	37.7183	32.5983	393.122	2.29574
2014-04-06 09:00:00	0.569333	242.982	37.6817	32.5633	392.074	2.29499
2014-04-06 09:10:00	0.57	243.243	37.6717	32.53	391.6	2.30546
2014-04-06 09:20:00	0.570667	243.504	37.635	32.5	391.72	2.30247
2014-04-06 09:30:00	0.571333	243.765	37.5717	32.435	394.221	2.30321
2014-04-06 09:40:00	0.572	244.025	37.405	32.4	391.875	2.24418
2014-04-06 09:50:00	0.572667	244.286	37.4	32.3867	392.17	2.24791
2014-04-06 10:00:00	0.573333	244.547	37.3483	32.3233	392.179	2.25314
2014-04-06 10:10:00	0.574	244.808	37.3033	32.3	392.727	2.24343
2014-04-06 10:20:00	0.574667	245.069	37.2733	32.3	391.265	2.22998
2014-04-06 10:30:00	0.575333	245.33	37.2617	32.3	393.862	2.22475
2014-04-06 10:40:00	0.576	245.59	37.2683	32.3	393.505	2.22774
2014-04-06 10:50:00	0.576667	245.851	37.3367	32.305	394.079	2.25613
2014-04-06 11:00:00	0.577333	246.112	37.3083	32.3017	393.695	2.24492
2014-04-06 11:10:00	0.578	246.373	37.3017	32.3033	392.427	2.24119
2014-04-06 11:20:00	0.578667	246.634	37.3017	32.3	391.951	2.24268
2014-04-06 11:30:00	0.579333	246.894	37.2867	32.3	391.351	2.23596
2014-04-06 11:40:00	0.58	247.155	37.3217	32.305	393.163	2.24941
2014-04-06 11:50:00	0.580667	247.416	37.365	32.2933	388.667	2.27407
2014-04-06 12:00:00	0.581333	247.677	37.3683	32.3	393.262	2.27257
2014-04-06 12:10:00	0.582	247.938	37.5933	32.375	393.456	2.33983
2014-04-06 12:20:00	0.582667	248.199	37.4333	32.3467	287.862	2.2808
2014-04-06 12:30:00	0.583333	248.459	37.41	32.3317	394.665	2.27706
2014-04-06 12:40:00	0.584	248.72	37.41	32.3	393.719	2.29126
2014-04-06 12:50:00	0.584667	248.981	37.34	32.2817	396.179	2.26809
2014-04-06 13:00:00	0.585333	249.242	37.285	32.22	394.587	2.27108
2014-04-06 13:10:00	0.586	249.503	37.3033	32.2717	390.544	2.25613
2014-04-06 13:20:00	0.586667	249.763	37.365	32.2733	397.261	2.28304
2014-04-06 13:30:00	0.587333	250.024	37.3283	32.225	388.93	2.28827
2014-04-06 13:40:00	0.588	250.285	37.2967	32.2017	396.107	2.28453
2014-04-06 13:50:00	0.588667	250.546	37.31	32.2	392.344	2.29126
2014-04-06 14:00:00	0.589333	250.807	37.305	32.2117	393.158	2.28378
2014-04-06 14:10:00	0.59	251.068	37.2933	32.2	394.704	2.28378
2014-04-06 14:20:00	0.590667	251.328	37.2983	32.2	393.018	2.28603
2014-04-06 14:30:00	0.591333	251.589	37.2583	32.1917	392.515	2.27183
2014-04-06 14:40:00	0.592	251.85	37.2233	32.1533	391.799	2.27332
2014-04-06 14:50:00	0.592667	252.111	37.23	32.1317	391.236	2.28603
2014-04-06 15:00:00	0.593333	252.372	37.2033	32.11	394.313	2.28378
2014-04-06 15:10:00	0.594	252.632	37.1517	32.09	389.57	2.26959
2014-04-06 15:20:00	0.594667	252.893	36.99	32	393.38	2.23745
2014-04-06 15:30:00	0.595333	253.154	36.9817	32.045	391.599	2.21354
2014-04-06 15:40:00	0.596	253.415	37.1783	32.1033	394.547	2.27556
2014-04-06 15:50:00	0.596667	253.676	37.1967	32.1	393.184	2.28528
2014-04-06 16:00:00	0.597333	253.937	37.1817	32.0917	389.207	2.28229
2014-04-06 16:10:00	0.598	254.197	37.125	32.0233	390.461	2.28752
2014-04-06 16:20:00	0.598667	254.458	37.08	32.0083	393.511	2.27407
2014-04-06 16:30:00	0.599333	254.719	37.035	31.9883	394.949	2.26286
2014-04-06 16:40:00	0.6	254.98	36.9983	31.9867	390.936	2.24717
2014-04-06 16:50:00	0.600667	255.241	37.0167	32	391.004	2.24941
2014-04-06 17:00:00	0.601333	255.501	37.0633	32	393.65	2.27033
2014-04-06 17:10:00	0.602	255.762	37.04	32.025	388.129	2.24866
2014-04-06 17:20:00	0.602667	256.023	37.15	32.0367	393.524	2.29275
2014-04-06 17:30:00	0.603333	256.284	37.13	32.0067	393.297	2.29724
2014-04-06 17:40:00	0.604	256.545	37.0767	31.9833	393.559	2.28378
2014-04-06 17:50:00	0.604667	256.806	37.0467	32.0217	391.595	2.25314
2014-04-06 18:00:00	0.605333	257.066	37.2067	32.0367	394.389	2.31816
2014-04-06 18:10:00	0.606	257.327	37.1583	32.015	391.182	2.3062
2014-04-06 18:20:00	0.606667	257.588	37.0917	31.95	393.566	2.30546
2014-04-06 18:30:00	0.607333	257.849	36.9433	31.9067	390.626	2.25838
2014-04-06 18:40:00	0.608	258.11	36.9783	31.9117	393.576	2.27183
2014-04-06 18:50:00	0.608667	258.37	37.025	31.965	390.758	2.26884
2014-04-06 19:00:00	0.609333	258.631	37.155	32.0033	391.938	2.30994
2014-04-06 19:10:00	0.61	258.892	37.18	32	394.331	2.32264
2014-04-06 19:20:00	0.610667	259.153	37.1367	31.98	391.635	2.31218
2014-04-06 19:30:00	0.611333	259.414	37.0833	31.91	394.552	2.31966
2014-04-06 19:40:00	0.612	259.675	36.9983	31.8933	395.516	2.28902
2014-04-06 19:50:00	0.612667	259.935	36.9067	31.8183	389.718	2.28154
2014-04-06 20:00:00	0.613333	260.196	36.93	31.8467	395.63	2.2793
2014-04-06 20:10:00	0.614	260.457	36.935	31.8117	389.701	2.29724
2014-04-06 20:20:00	0.614667	260.718	36.9217	31.805	391.491	2.29425
2014-04-06 20:30:00	0.615333	260.979	36.9017	31.805	389.706	2.28528
2014-04-06 20:40:00	0.616	261.239	36.9233	31.8017	391.197	2.29649
2014-04-06 20:50:00	0.616667	261.5	36.91	31.8	392.61	2.29126
2014-04-06 21:00:00	0.617333	261.761	36.89	31.8	391.81	2.28229
2014-04-06 21:10:00	0.618	262.022	36.875	31.7867	390.861	2.28154
2014-04-06 21:20:00	0.618667	262.283	36.8767	31.7317	394.486	2.30695
2014-04-06 21:30:00	0.619333	262.544	36.7883	31.6967	392.335	2.28304
2014-04-06 21:40:00	0.62	262.804	36.725	31.6667	391.301	2.26809
2014-04-06 21:50:00	0.620667	263.065	36.655	31.6233	392.32	2.25613
2014-04-06 22:00:00	0.621333	263.326	36.6867	31.6467	392.274	2.25987
2014-04-06 22:10:00	0.622	263.587	36.7483	31.6983	392.756	2.26435
2014-04-06 22:20:00	0.622667	263.848	36.82	31.7	393.418	2.29574
2014-04-06 22:30:00	0.623333	264.108	36.805	31.7	392.777	2.28902
2014-04-06 22:40:00	0.624	264.369	36.785	31.6783	391.333	2.28976
2014-04-06 22:50:00	0.624667	264.63	36.775	31.6333	394.183	2.30546
2014-04-06 23:00:00	0.625333	264.891	36.7467	31.6067	390.668	2.30471
2014-04-06 23:10:00	0.626	265.152	36.7183	31.6033	393.573	2.2935
2014-04-06 23:20:00	0.626667	265.413	36.7183	31.6	389.01	2.29499
2014-04-06 23:30:00	0.627333	265.673	36.69	31.5933	391.167	2.28528
2014-04-06 23:40:00	0.628	265.934	36.6917	31.5967	393.402	2.28453
2014-04-06 23:50:00	0.628667	266.195	36.6783	31.545	389.871	2.30172
2014-04-07	0.629333	266.456	36.6267	31.5	390.827	2.29873
2014-04-07 00:10:00	0.63	266.717	36.5917	31.495	393.404	2.28528
2014-04-07 00:20:00	0.630667	266.977	36.51	31.45	391.755	2.26884
2014-04-07 00:30:00	0.631333	267.238	36.5183	31.4217	387.693	2.28528
2014-04-07 00:40:00	0.632	267.499	36.5	31.4617	391.648	2.25912
2014-04-07 00:50:00	0.632667	267.76	36.5667	31.4767	388.451	2.28229
2014-04-07 01:00:00	0.633333	268.021	36.5483	31.43	392.167	2.29499
2014-04-07 01:10:00	0.634	268.282	36.525	31.4133	391.039	2.292
2014-04-07 01:20:00	0.634667	268.542	36.52	31.4017	394.676	2.29499
2014-04-07 01:30:00	0.635333	268.803	36.5483	31.4217	392.435	2.29873
2014-04-07 01:40:00	0.636	269.064	36.52	31.4067	387.932	2.29275
2014-04-07 01:50:00	0.636667	269.325	36.48	31.3867	392.257	2.28378
2014-04-07 02:00:00	0.637333	269.586	36.4333	31.3233	391.934	2.29126
2014-04-07 02:10:00	0.638	269.846	36.375	31.3	389.241	2.27556
2014-04-07 02:20:00	0.638667	270.107	36.34	31.2967	390.749	2.26136
2014-04-07 02:30:00	0.639333	270.368	36.3467	31.2967	387.978	2.26435
2014-04-07 02:40:00	0.64	270.629	36.34	31.2483	393.203	2.28304
2014-04-07 02:50:00	0.640667	270.89	36.27	31.205	391.833	2.27108
2014-04-07 03:00:00	0.641333	271.151	36.2533	31.2033	390.911	2.26435
2014-04-07 03:10:00	0.642	271.411	36.3267	31.255	391.641	2.27407
2014-04-07 03:20:00	0.642667	271.672	36.3167	31.21	391.475	2.28976
2014-04-07 03:30:00	0.643333	271.933	36.2667	31.2	391.942	2.27183
2014-04-07 03:40:00	0.644	272.194	36.2167	31.1733	388.652	2.26136
2014-04-07 03:50:00	0.644667	272.455	36.2067	31.155	395.502	2.2651
2014-04-07 04:00:00	0.645333	272.715	36.215	31.1133	388.737	2.28752
2014-04-07 04:10:00	0.646	272.976	36.1767	31.1017	389.72	2.27556
2014-04-07 04:20:00	0.646667	273.237	36.1483	31.0983	389.126	2.26435
2014-04-07 04:30:00	0.647333	273.498	36.15	31.1	387.888	2.26435
2014-04-07 04:40:00	0.648	273.759	36.205	31.1083	390.143	2.28528
2014-04-07 04:50:00	0.648667	274.02	36.2	31.0983	392.277	2.28752
2014-04-07 05:00:00	0.649333	274.28	36.135	31.0433	389.693	2.28304
2014-04-07 05:10:00	0.65	274.541	36.025	30.9967	390.785	2.25464
2014-04-07 05:20:00	0.650667	274.802	35.9683	30.9433	390.114	2.25314
2014-04-07 05:30:00	0.651333	275.063	35.9033	30.9	385.583	2.24343
2014-04-07 05:40:00	0.652	275.324	35.865	30.91	389.257	2.22176
2014-04-07 05:50:00	0.652667	275.584	35.8883	30.9017	390.667	2.23596
2014-04-07 06:00:00	0.653333	275.845	35.8717	30.9033	390.258	2.22774
2014-04-07 06:10:00	0.654	276.106	35.8867	30.9	388.895	2.23596
2014-04-07 06:20:00	0.654667	276.367	35.915	30.9	390.672	2.24866
2014-04-07 06:30:00	0.655333	276.628	35.9133	30.9	385.624	2.24791
2014-04-07 06:40:00	0.656	276.889	35.92	30.8917	388.236	2.25464
2014-04-07 06:50:00	0.656667	277.149	35.845	30.8317	388.64	2.24791
2014-04-07 07:00:00	0.657333	277.41	35.7833	30.8067	389.679	2.23147
2014-04-07 07:10:00	0.658	277.671	35.735	30.805	389.255	2.21055
2014-04-07 07:20:00	0.658667	277.932	35.77	30.8133	390.602	2.2225
2014-04-07 07:30:00	0.659333	278.193	35.8567	30.8767	388.526	2.23297
2014-04-07 07:40:00	0.66	278.453	35.8917	30.885	392.36	2.24492
2014-04-07 07:50:00	0.660667	278.714	35.9167	30.8867	390.215	2.25539
2014-04-07 08:00:00	0.661333	278.975	35.93	30.8983	391.064	2.25613
2014-04-07 08:10:00	0.662	279.236	35.9417	30.9	388.371	2.26062
2014-04-07 08:20:00	0.662667	279.497	35.9367	30.8767	387.67	2.26884
2014-04-07 08:30:00	0.663333	279.758	35.9133	30.8483	387.855	2.27108
2014-04-07 08:40:00	0.664	280.018	35.8817	30.8167	390.128	2.27108
2014-04-07 08:50:00	0.664667	280.279	35.8633	30.8	390.325	2.27033
2014-04-07 09:00:00	0.665333	280.54	35.8717	30.8217	391.052	2.26435
2014-04-07 09:10:00	0.666	280.801	36.035	30.91	383.628	2.29798
2014-04-07 09:20:00	0.666667	281.062	36.0683	30.9	390.375	2.31741
2014-04-07 09:30:00	0.667333	281.322	36.025	30.89	391.946	2.30247
2014-04-07 09:40:00	0.668	281.583	35.98	30.84	389.598	2.30471
2014-04-07 09:50:00	0.668667	281.844	35.9417	30.8067	386.449	2.30247
2014-04-07 10:00:00	0.669333	282.105	35.925	30.8	392.66	2.29798
2014-04-07 10:10:00	0.67	282.366	35.9233	30.7967	390.601	2.29873
2014-04-07 10:20:00	0.670667	282.627	35.9	30.7817	388.865	2.29499
2014-04-07 10:30:00	0.671333	282.887	35.8817	30.7433	386.677	2.30396
2014-04-07 10:40:00	0.673	283.26	35.8367	30.7	389.55	2.30321
2014-04-07 10:50:00	0.673	283.52	35.7783	30.6933	387.905	2.28005
2014-04-07 11:00:00	0.673	283.78	35.7383	30.625	390.392	2.29275
2014-04-07 11:10:00	0.673	284.04	35.6867	30.6	388.875	2.2808
2014-04-07 11:20:00	0.674	284.29	35.615	30.5517	390.669	2.27033
2014-04-07 11:30:00	0.675	284.55	35.5833	30.5183	388.232	2.27108
2014-04-07 11:40:00	0.676	284.81	35.58	30.5333	387.984	2.26286
2014-04-07 11:50:00	0.677	285.07	35.6367	30.5783	388.277	2.26809
2014-04-07 12:00:00	0.678	285.33	35.71	30.5967	390.166	2.29275
2014-04-07 12:10:00	0.679	285.59	35.7183	30.5867	388.08	2.30097
2014-04-07 12:20:00	0.68	285.84	35.6867	30.56	389.616	2.29873
2014-04-07 12:30:00	0.681	286.1	35.6633	30.535	385.75	2.29948
2014-04-07 12:40:00	0.682	286.36	35.6367	30.5	390.13	2.30321
2014-04-07 12:50:00	0.683	286.62	35.6267	30.5033	389.05	2.29724
2014-04-07 13:00:00	0.684	286.88	35.5633	30.455	387.21	2.29051
2014-04-07 13:10:00	0.684	287.13	35.5017	30.3983	392.22	2.28827
2014-04-07 13:20:00	0.685	287.39	35.4483	30.3683	387.596	2.27781
2014-04-07 13:30:00	0.686	287.65	35.3583	30.305	390.689	2.26585
2014-04-07 13:40:00	0.687	287.91	35.3217	30.29	386.017	2.25613
2014-04-07 13:50:00	0.688	288.17	35.2733	30.2333	387.189	2.25987
2014-04-07 14:00:00	0.689	288.42	35.225	30.21	388.727	2.24866
2014-04-07 14:10:00	0.69	288.68	35.1717	30.1833	389.452	2.2367
2014-04-07 14:20:00	0.691	288.94	35.18	30.195	386.16	2.23521
2014-04-07 14:30:00	0.692	289.2	35.1933	30.2033	389.621	2.23745
2014-04-07 14:40:00	0.693	289.46	35.1967	30.19	388.905	2.24492
2014-04-07 14:50:00	0.694	289.72	35.2317	30.2	389.029	2.25613
2014-04-07 15:00:00	0.695	289.97	35.235	30.2	387.676	2.25763
2014-04-07 15:10:00	0.696	290.23	35.225	30.1933	390.054	2.25613
2014-04-07 15:20:00	0.697	290.49	35.1433	30.11	388.815	2.25688
2014-04-07 15:30:00	0.698	290.75	35.085	30.1183	389.134	2.22699
2014-04-07 15:40:00	0.699	291.01	35.2517	30.195	389.769	2.26734
2014-04-07 15:50:00	0.7	291.27	35.2717	30.185	386.576	2.2808
2014-04-07 16:00:00	0.701	291.53	35.2417	30.1433	388.323	2.28603
2014-04-07 16:10:00	0.702	291.79	35.195	30.13	388.209	2.27108
2014-04-07 16:20:00	0.703	292.05	35.1967	30.115	387.277	2.27855
2014-04-07 16:30:00	0.704	292.3	35.1967	30.1083	392.085	2.28154
2014-04-07 16:40:00	0.705	292.56	35.205	30.0933	388.132	2.292
2014-04-07 16:50:00	0.706	292.82	35.0683	30.015	390.795	2.26585
2014-04-07 17:00:00	0.706	293.08	35.0317	30.0167	388.504	2.24866
2014-04-07 17:10:00	0.707	293.34	35.0333	30	387.246	2.25688
2014-04-07 17:20:00	0.708	293.6	35.0467	30.0267	388.913	2.2509
2014-04-07 17:30:00	0.709	293.86	35.17	30.0983	383.771	2.27407
2014-04-07 17:40:00	0.71	294.12	35.1833	30.1	388.945	2.2793
2014-04-07 17:50:00	0.711	294.38	35.2617	30.11	387.745	2.30994
2014-04-07 18:00:00	0.712	294.64	35.2683	30.1	390.249	2.31741
2014-04-07 18:10:00	0.713	294.89	35.2483	30.0983	387.272	2.30919
2014-04-07 18:20:00	0.714	295.15	35.1917	30.0167	391.563	2.3204
2014-04-07 18:30:00	0.715	295.41	35.075	29.9833	387.633	2.28304
2014-04-07 18:40:00	0.716	295.67	35.0717	29.995	388.789	2.27631
2014-04-07 18:50:00	0.717	295.93	35.1417	29.9767	387.349	2.31592
2014-04-07 19:00:00	0.718	296.19	34.9767	29.9017	388.758	2.27556
2014-04-07 19:10:00	0.719	296.45	34.9567	29.8967	390.503	2.26884
2014-04-07 19:20:00	0.72	296.71	34.9933	29.905	388.352	2.28154
2014-04-07 19:30:00	0.721	296.97	35.07	29.9067	388.701	2.31517
2014-04-07 19:40:00	0.722	297.23	34.875	29.8033	389.721	2.27407
2014-04-07 19:50:00	0.723	297.49	34.8267	29.785	386.401	2.26062
2014-04-07 20:00:00	0.724	297.75	34.8117	29.7933	388.81	2.25016
2014-04-07 20:10:00	0.725	298.01	34.885	29.8167	392.484	2.27257
2014-04-07 20:20:00	0.725	298.27	34.95	29.8017	390.644	2.30845
2014-04-07 20:30:00	0.726	298.53	34.955	29.81	386.238	2.30695
2014-04-07 20:40:00	0.727	298.79	34.9967	29.825	390.684	2.31891
2014-04-07 20:50:00	0.728	299.05	34.9883	29.8067	388.249	2.32339
2014-04-07 21:00:00	0.729	299.31	34.9833	29.805	389.543	2.3219
2014-04-07 21:10:00	0.73	299.57	34.9567	29.7833	388.023	2.31966
2014-04-07 21:20:00	0.731	299.83	34.9317	29.755	385.571	2.32115
2014-04-07 21:30:00	0.732	300.09	34.9117	29.715	390.179	2.33012
2014-04-07 21:40:00	0.733	300.35	34.8883	29.7	388.886	2.32638
2014-04-07 21:50:00	0.734	300.61	34.8183	29.6433	387.942	2.3204
2014-04-07 22:00:00	0.735	300.87	34.745	29.605	386.1	2.30471
2014-04-07 22:10:00	0.736	301.13	34.6917	29.5867	390.456	2.28902
2014-04-07 22:20:00	0.737	301.39	34.6817	29.5883	389.005	2.28378
2014-04-07 22:30:00	0.738	301.65	34.7033	29.605	387.685	2.28603
2014-04-07 22:40:00	0.739	301.91	34.8017	29.59	390.418	2.33684
2014-04-07 22:50:00	0.74	302.17	34.69	29.5167	389.368	2.31966
2014-04-07 23:00:00	0.741	302.43	34.6383	29.5	389.791	2.30396
2014-04-07 23:10:00	0.742	302.69	34.6083	29.495	388.655	2.29275
2014-04-07 23:20:00	0.743	302.95	34.595	29.4733	386.995	2.29649
2014-04-07 23:30:00	0.744	303.21	34.65	29.4867	390.04	2.31517
2014-04-07 23:40:00	0.745	303.47	34.6183	29.45	394.051	2.31741
2014-04-07 23:50:00	0.746	303.73	34.6717	29.4533	387.581	2.33983
2014-04-08	0.746	303.99	34.605	29.3967	388.069	2.33535
2014-04-08 00:10:00	0.747	304.25	34.5183	29.345	386.952	2.31966
2014-04-08 00:20:00	0.748	304.51	34.4483	29.3	386.012	2.30845
2014-04-08 00:30:00	0.749	304.77	34.3883	29.255	385.452	2.30172
2014-04-08 00:40:00	0.75	305.03	34.325	29.2067	387.341	2.29499
2014-04-08 00:50:00	0.751	305.29	34.2833	29.2	385.151	2.2793
2014-04-08 01:00:00	0.752	305.55	34.3283	29.2	387.768	2.29948
2014-04-08 01:10:00	0.753	305.81	34.3567	29.2	387.834	2.31218
2014-04-08 01:20:00	0.754	306.07	34.3267	29.1767	388.188	2.30919
2014-04-08 01:30:00	0.755	306.33	34.2733	29.115	386.689	2.31293
2014-04-08 01:40:00	0.756	306.59	34.2533	29.1083	386.83	2.30695
2014-04-08 01:50:00	0.757	306.85	34.2183	29.085	385.632	2.30172
2014-04-08 02:00:00	0.758	307.11	34.1633	29.0333	389.093	2.30023
2014-04-08 02:10:00	0.759	307.37	34.1133	29	387.315	2.29275
2014-04-08 02:20:00	0.76	307.63	34.055	28.9767	385.866	2.27706
2014-04-08 02:30:00	0.761	307.89	34.045	28.9733	388.958	2.27407
2014-04-08 02:40:00	0.762	308.15	34.075	28.9617	389.8	2.29275
2014-04-08 02:50:00	0.763	308.41	34.0417	28.9033	388.004	2.30396
2014-04-08 03:00:00	0.764	308.68	33.9917	28.88	387.725	2.292
2014-04-08 03:10:00	0.765	308.94	33.8933	28.8067	388.244	2.2808
2014-04-08 03:20:00	0.766	309.2	33.8467	28.8067	388.398	2.25987
2014-04-08 03:30:00	0.767	309.46	33.8833	28.8	385.31	2.2793
2014-04-08 03:40:00	0.768	309.72	33.8917	28.8	387.65	2.28304
2014-04-08 03:50:00	0.769	309.98	33.8483	28.7467	386.549	2.28752
2014-04-08 04:00:00	0.77	310.24	33.8033	28.7067	384.361	2.28528
2014-04-08 04:10:00	0.771	310.5	33.7683	28.705	386.959	2.27033
2014-04-08 04:20:00	0.771	310.76	33.7383	28.695	386.825	2.26136
2014-04-08 04:30:00	0.772	311.02	33.7133	28.65	388.115	2.27033
2014-04-08 04:40:00	0.773	311.28	33.705	28.6417	385.909	2.27033
2014-04-08 04:50:00	0.774	311.54	33.77	28.6867	386.496	2.2793
2014-04-08 05:00:00	0.775	311.8	33.745	28.615	385.923	2.30023
2014-04-08 05:10:00	0.776	312.07	33.695	28.6	385.538	2.28453
2014-04-08 05:20:00	0.777	312.33	33.6183	28.5317	387.217	2.2808
2014-04-08 05:30:00	0.778	312.59	33.5517	28.505	385.806	2.26286
2014-04-08 05:40:00	0.779	312.85	33.4983	28.445	387.843	2.26585
2014-04-08 05:50:00	0.78	313.11	33.4333	28.4067	388.102	2.25389
2014-04-08 06:00:00	0.781	313.37	33.3917	28.4	385.986	2.2382
2014-04-08 06:10:00	0.782	313.63	33.3783	28.3967	384.483	2.23371
2014-04-08 06:20:00	0.783	313.89	33.4033	28.4	387.834	2.24343
2014-04-08 06:30:00	0.784	314.15	33.41	28.41	387.182	2.24193
2014-04-08 06:40:00	0.785	314.41	33.4833	28.4167	384.737	2.27183
2014-04-08 06:50:00	0.786	314.67	33.6267	28.4967	384.709	2.30023
2014-04-08 07:00:00	0.787	314.93	33.7067	28.5033	385.93	2.33311
2014-04-08 07:10:00	0.788	315.19	33.665	28.4717	384.113	2.32862
2014-04-08 07:20:00	0.789	315.45	33.65	28.425	385.425	2.34282
2014-04-08 07:30:00	0.79	315.71	33.625	28.4117	384.888	2.33759
2014-04-08 07:40:00	0.791	315.97	33.595	28.355	385.136	2.34955
2014-04-08 07:50:00	0.792	316.24	33.48	28.2917	385.858	2.32638
2014-04-08 08:00:00	0.792	316.5	33.33	28.2083	387.028	2.29649
2014-04-08 08:10:00	0.793	316.76	33.2733	28.1967	386.574	2.27631
2014-04-08 08:20:00	0.794	317.02	33.29	28.2	383.158	2.28229
2014-04-08 08:30:00	0.795	317.28	33.3633	28.195	385.593	2.31741
2014-04-08 08:40:00	0.796	317.54	33.25	28.1083	384.532	2.30546
2014-04-08 08:50:00	0.797	317.8	33.15	28.0783	387.542	2.27407
2014-04-08 09:00:00	0.798	318.06	33.1583	28.09	386.014	2.27257
2014-04-08 09:10:00	0.799	318.32	33.165	28.0133	383.591	2.30994
2014-04-08 09:20:00	0.8	318.58	32.9833	27.9867	385.209	2.24044
2014-04-08 09:30:00	0.801	318.84	33.09	28.02	385.075	2.27332
2014-04-08 09:40:00	0.802	319.11	33.3017	28.1	388.69	2.33236
2014-04-08 09:50:00	0.803	319.37	33.255	28.0317	386.489	2.34207
2014-04-08 10:00:00	0.804	319.63	33.1917	28.0033	383.967	2.32638
2014-04-08 10:10:00	0.805	319.89	33.17	27.9833	385.211	2.32563
2014-04-08 10:20:00	0.806	320.15	33.085	27.9133	385.003	2.31891
2014-04-08 10:30:00	0.807	320.41	33.0417	27.8917	379.491	2.30919
2014-04-08 10:40:00	0.808	320.67	32.965	27.8083	386.521	2.31218
2014-04-08 10:50:00	0.809	320.93	32.8633	27.7783	382.613	2.28005
2014-04-08 11:00:00	0.81	321.19	32.84	27.745	383.05	2.28453
2014-04-08 11:10:00	0.811	321.45	32.8383	27.705	379.409	2.30172
2014-04-08 11:20:00	0.812	321.71	32.7983	27.7	381.753	2.28603
2014-04-08 11:30:00	0.813	321.98	32.7683	27.6483	387.022	2.29574
2014-04-08 11:40:00	0.813	322.24	32.7967	27.6317	382.478	2.31592
2014-04-08 11:50:00	0.814	322.5	32.9983	27.6883	384.495	2.38093
2014-04-08 12:00:00	0.815	322.76	32.8067	27.6217	351.901	2.32489
2014-04-08 12:10:00	0.816	323.02	32.6933	27.5633	380.854	2.30023
2014-04-08 12:20:00	0.817	323.28	32.695	27.5117	383.128	2.32414
2014-04-08 12:30:00	0.818	323.54	32.68	27.5	386.077	2.32264
2014-04-08 12:40:00	0.819	323.8	32.585	27.4183	381.84	2.31667
2014-04-08 12:50:00	0.82	324.06	32.5167	27.3767	379.068	2.30471
2014-04-08 13:00:00	0.821	324.32	32.4667	27.3383	382.746	2.29948
2014-04-08 13:10:00	0.822	324.58	32.4267	27.3117	379.512	2.2935
2014-04-08 13:20:00	0.823	324.84	32.4117	27.3	383.131	2.292
2014-04-08 13:30:00	0.824	325.11	32.3717	27.2667	381.988	2.28902
2014-04-08 13:40:00	0.825	325.37	32.31	27.2017	383.724	2.29051
2014-04-08 13:50:00	0.826	325.63	32.2683	27.1717	376.282	2.28528
2014-04-08 14:00:00	0.827	325.89	32.1883	27.1067	379.947	2.27855
2014-04-08 14:10:00	0.828	326.15	32.18	27.1067	382.571	2.27482
2014-04-08 14:20:00	0.829	326.41	32.0633	27	380.624	2.27033
2014-04-08 14:30:00	0.83	326.67	31.9767	26.9883	380.614	2.2367
2014-04-08 14:40:00	0.831	326.93	32.0033	27	380.292	2.24343
2014-04-08 14:50:00	0.832	327.19	32.03	26.9983	382.497	2.25613
2014-04-08 15:00:00	0.833	327.45	32.015	26.9833	378.935	2.25613
2014-04-08 15:10:00	0.833	327.71	32.06	26.98	383.492	2.27781
2014-04-08 15:20:00	0.834	327.97	32.04	26.9317	381.491	2.29051
2014-04-08 15:30:00	0.835	328.23	32.03	26.905	379.054	2.29798
2014-04-08 15:40:00	0.836	328.49	32.0033	26.9367	380.481	2.27183
2014-04-08 15:50:00	0.837	328.76	32.095	26.91	384.404	2.32489
2014-04-08 16:00:00	0.838	329.02	32.015	26.8783	384.234	2.30321
2014-04-08 16:10:00	0.839	329.28	31.9933	26.8217	382.182	2.31891
2014-04-08 16:20:00	0.84	329.54	31.9	26.785	381.393	2.2935
2014-04-08 16:30:00	0.841	329.8	31.8767	26.735	381.826	2.30546
2014-04-08 16:40:00	0.842	330.06	31.8333	26.7133	382.86	2.29574
2014-04-08 16:50:00	0.843	330.32	31.7983	26.6733	379.118	2.29798
2014-04-08 17:00:00	0.844	330.58	31.7783	26.6267	379.924	2.30994
2014-04-08 17:10:00	0.845	330.84	31.7117	26.5683	378.758	2.3062
2014-04-08 17:20:00	0.846	331.11	31.6567	26.5283	378.237	2.29948
2014-04-08 17:30:00	0.847	331.37	31.6917	26.555	376.934	2.30321
2014-04-08 17:40:00	0.848	331.63	31.6733	26.4817	382.74	2.32788
2014-04-08 17:50:00	0.849	331.89	31.62	26.4767	378.571	2.3062
2014-04-08 18:00:00	0.85	332.15	31.525	26.395	381.694	2.30023
2014-04-08 18:10:00	0.851	332.41	31.5083	26.385	378.266	2.29724
2014-04-08 18:20:00	0.852	332.67	31.495	26.3383	378.494	2.31218
2014-04-08 18:30:00	0.853	332.93	31.465	26.3133	376.646	2.30994
2014-04-08 18:40:00	0.854	333.19	31.4483	26.25	378.093	2.33086
2014-04-08 18:50:00	0.854	333.45	31.3717	26.215	382.258	2.31218
2014-04-08 19:00:00	0.855	333.72	31.33	26.1383	381.153	2.32788
2014-04-08 19:10:00	0.856	333.98	31.2283	26.1033	381.427	2.29798
2014-04-08 19:20:00	0.857	334.24	31.27	26.1083	382.081	2.31442
2014-04-08 19:30:00	0.858	334.5	31.2067	26.0917	378.654	2.2935
2014-04-08 19:40:00	0.859	334.76	31.2283	26.0483	375.198	2.32264
2014-04-08 19:50:00	0.86	335.02	31.175	26	379.033	2.3204
2014-04-08 20:00:00	0.861	335.28	31.1233	25.9567	379.006	2.31667
2014-04-08 20:10:00	0.862	335.54	31.075	25.9067	378.15	2.31741
2014-04-08 20:20:00	0.863	335.8	30.9933	25.85	378.951	2.3062
2014-04-08 20:30:00	0.864	336.07	30.97	25.805	379.115	2.31592
2014-04-08 20:40:00	0.865	336.33	31.0017	25.8267	376.985	2.3204
2014-04-08 20:50:00	0.866	336.59	31.0133	25.815	379.908	2.33086
2014-04-08 21:00:00	0.867	336.85	31.02	25.8	379.422	2.34058
2014-04-08 21:10:00	0.868	337.11	30.9833	25.7233	374.874	2.35852
2014-04-08 21:20:00	0.869	337.37	30.9417	25.7	373.581	2.3503
2014-04-08 21:30:00	0.87	337.63	30.9633	25.6767	379.979	2.37047
2014-04-08 21:40:00	0.871	337.89	30.9267	25.6267	371.217	2.37645
2014-04-08 21:50:00	0.872	338.15	30.8633	25.5817	375.493	2.36823
2014-04-08 22:00:00	0.873	338.41	30.81	25.5183	378.19	2.37271
2014-04-08 22:10:00	0.874	338.68	30.7483	25.4633	376.722	2.36973
2014-04-08 22:20:00	0.874	338.94	30.665	25.4033	378.085	2.35926
2014-04-08 22:30:00	0.875	339.2	30.59	25.3067	378.158	2.36898
2014-04-08 22:40:00	0.876	339.46	30.47	25.2317	377.956	2.3488
2014-04-08 22:50:00	0.877	339.72	30.355	25.1617	377.305	2.32862
2014-04-08 23:00:00	0.878	339.98	30.3017	25.1083	378.554	2.32862
2014-04-08 23:10:00	0.879	340.24	30.3067	25.1067	376.44	2.33161
2014-04-08 23:20:00	0.88	340.51	30.32	25.0783	377.576	2.3503
2014-04-08 23:30:00	0.881	340.77	30.2767	25.0067	380.825	2.363
2014-04-08 23:40:00	0.882	341.03	30.2183	24.9517	379.223	2.3615
2014-04-08 23:50:00	0.883	341.29	30.1217	24.8767	375.515	2.35179
2014-04-09	0.884	341.55	30.025	24.8	378.097	2.34282
2014-04-09 00:10:00	0.885	341.81	29.985	24.77	378.288	2.33834
2014-04-09 00:20:00	0.886	342.08	29.9633	24.7017	375.714	2.35926
2014-04-09 00:30:00	0.887	342.34	29.905	24.6233	375.753	2.36823
2014-04-09 00:40:00	0.888	342.6	29.7867	24.545	376.893	2.3503
2014-04-09 00:50:00	0.889	342.86	29.6533	24.4467	376.381	2.3346
2014-04-09 01:00:00	0.89	343.12	29.5517	24.38	375.667	2.31891
2014-04-09 01:10:00	0.891	343.39	29.4383	24.2983	375.127	2.30471
2014-04-09 01:20:00	0.892	343.65	29.3633	24.2233	376.06	2.30471
2014-04-09 01:30:00	0.893	343.91	29.3317	24.21	375.187	2.29649
2014-04-09 01:40:00	0.894	344.17	29.4367	24.2283	377.149	2.33535
2014-04-09 01:50:00	0.895	344.43	29.4567	24.205	375.655	2.35478
2014-04-09 02:00:00	0.896	344.7	29.435	24.1583	377.54	2.36599
2014-04-09 02:10:00	0.896	344.96	29.3517	24.06	375.435	2.37271
2014-04-09 02:20:00	0.897	345.22	29.235	23.985	375.615	2.35403
2014-04-09 02:30:00	0.898	345.48	29.1717	23.9117	376.099	2.35852
2014-04-09 02:40:00	0.899	345.74	29.075	23.8317	372.894	2.35104
2014-04-09 02:50:00	0.9	346.01	28.9883	23.7783	376.291	2.3361
2014-04-09 03:00:00	0.901	346.27	28.9167	23.7017	369.874	2.33834
2014-04-09 03:10:00	0.902	346.53	28.815	23.58	374.453	2.34731
2014-04-09 03:20:00	0.903	346.79	28.6517	23.4833	376.179	2.31741
2014-04-09 03:30:00	0.904	347.05	28.5533	23.4067	377.816	2.3077
2014-04-09 03:40:00	0.905	347.31	28.4867	23.3483	371.023	2.30396
2014-04-09 03:50:00	0.906	347.58	28.43	23.2967	373.96	2.30172
2014-04-09 04:00:00	0.907	347.84	28.4183	23.23	372.384	2.32638
2014-04-09 04:10:00	0.908	348.1	28.3217	23.1433	374.433	2.3219
2014-04-09 04:20:00	0.909	348.36	28.2233	23.0717	371.723	2.30994
2014-04-09 04:30:00	0.91	348.62	28.1617	23	371.242	2.31442
2014-04-09 04:40:00	0.911	348.88	28.0983	22.92	371.858	2.3219
2014-04-09 04:50:00	0.912	349.15	28.0717	22.8817	371.445	2.32713
2014-04-09 05:00:00	0.913	349.41	28.015	22.7767	374.741	2.3488
2014-04-09 05:10:00	0.914	349.67	27.8933	22.6917	375.045	2.33236
2014-04-09 05:20:00	0.915	349.93	27.7733	22.59	376.985	2.32414
2014-04-09 05:30:00	0.915	350.19	27.675	22.4983	371.794	2.32115
2014-04-09 05:40:00	0.916	350.46	27.6183	22.4283	372.423	2.32713
2014-04-09 05:50:00	0.917	350.72	27.485	22.31	371.162	2.3204
2014-04-09 06:00:00	0.918	350.98	27.3667	22.215	372.639	2.30994
2014-04-09 06:10:00	0.919	351.24	27.2683	22.1267	370.281	2.30546
2014-04-09 06:20:00	0.92	351.51	27.215	22.0917	371.225	2.29724
2014-04-09 06:30:00	0.921	351.77	27.285	22.0967	373.19	2.32638
2014-04-09 06:40:00	0.922	352.03	27.305	22.0017	368.085	2.37795
2014-04-09 06:50:00	0.923	352.29	27.1867	21.9017	376.273	2.36973
2014-04-09 07:00:00	0.924	352.56	27.06	21.7633	370.603	2.37496
2014-04-09 07:10:00	0.925	352.82	26.9383	21.6633	371.121	2.36524
2014-04-09 07:20:00	0.926	353.08	26.825	21.5867	373.351	2.3488
2014-04-09 07:30:00	0.927	353.34	26.7633	21.4633	371.526	2.37645
2014-04-09 07:40:00	0.928	353.61	26.58	21.3367	372.718	2.35104
2014-04-09 07:50:00	0.929	353.87	26.4483	21.2183	367.568	2.34506
2014-04-09 08:00:00	0.93	354.13	26.38	21.1283	371.863	2.35478
2014-04-09 08:10:00	0.931	354.39	26.295	21.0117	368.46	2.36898
2014-04-09 08:20:00	0.932	354.66	26.1567	20.8617	368.922	2.37421
2014-04-09 08:30:00	0.933	354.92	26.03	20.725	374.102	2.37869
2014-04-09 08:40:00	0.934	355.18	25.7733	20.5117	367.828	2.35926
2014-04-09 08:50:00	0.935	355.44	25.5533	20.3683	368.162	2.32489
2014-04-09 09:00:00	0.936	355.71	25.4317	20.2467	371.401	2.32489
2014-04-09 09:10:00	0.936	355.97	25.3517	20.1867	369.841	2.31592
2014-04-09 09:20:00	0.937	356.23	25.3617	20.0583	370.534	2.37795
2014-04-09 09:30:00	0.938	356.49	25.1117	19.8433	369.307	2.36225
2014-04-09 09:40:00	0.939	356.76	24.935	19.74	366.793	2.32937
2014-04-09 09:50:00	0.94	357.02	24.9383	19.6217	369.884	2.38392
2014-04-09 10:00:00	0.941	357.28	24.7633	19.4233	370.876	2.39439
2014-04-09 10:10:00	0.942	357.54	24.515	19.2483	364.811	2.3615
2014-04-09 10:20:00	0.943	357.81	24.3083	19.0533	366.323	2.35627
2014-04-09 10:30:00	0.944	358.07	24.1433	18.9017	367.842	2.3503
2014-04-09 10:40:00	0.945	358.33	23.9667	18.6667	365.042	2.37645
2014-04-09 10:50:00	0.946	358.59	23.7033	18.4883	361.411	2.33834
2014-04-09 11:00:00	0.947	358.86	23.54	18.2917	365.596	2.35328
2014-04-09 11:10:00	0.948	359.12	23.3183	18.0683	365.233	2.35403
2014-04-09 11:20:00	0.949	359.38	23.095	17.8367	367.041	2.35777
2014-04-09 11:30:00	0.95	359.64	22.8483	17.6033	356.357	2.35179
2014-04-09 11:40:00	0.951	359.91	22.5667	17.3467	358.789	2.34058
2014-04-09 11:50:00	0.952	360.17	22.3183	17.1033	362.609	2.33834
2014-04-09 12:00:00	0.953	360.43	22.095	16.825	355.939	2.363
2014-04-09 12:10:00	0.954	360.69	21.7417	16.4717	357.595	2.363
2014-04-09 12:20:00	0.955	360.96	21.2917	16.01	357.273	2.36823
2014-04-09 12:30:00	0.956	361.22	20.6083	15.405	360.621	2.33311
2014-04-09 12:40:00	0.957	361.48	19.56	14.4017	364.826	2.31293
2014-04-09 12:50:00	0.958	361.74	16.4083	11.6767	351.719	2.12162
2014-04-09 13:00:00	0.959	362.01	10.3	10.1	320.289	0.0896774
2014-04-09 13:10:00	0.959	362.01	10.3	10.1	320.289	0
2014-04-09 13:20:00	0.959	362.01	10.3	10.1	320.289	0
2014-04-09 13:30:00	0.959	362.01	10.3	10.1	320.289	0
